# Supplementary material for: Site-Specific Glycosylation Patterns of the SARS-CoV-2 Spike Protein Derived From Recombinant Protein and Viral WA1 and D614G Strains
Source: Front Chem. 2021 Nov 19;9:767448. doi: 10.3389/fchem.2021.767448 (PMC8640487; doi:10.3389/fchem.2021.767448)
Supplement: Supplementary file 2 [file DataSheet1.xlsx]

## Sheet: S1
Supplemental Table S1. N-glycopeptides identified in recombinant RBD protein.
N-glycosite	Glycans	Sequence	PEP 2D	Score	Delta Mod. Score	Relative abundance from triplicates (%)	STD										331	Subtype	Avg
331	HexNAc(1)	R.FPnITNLCPFGEVFnATR.F	1.62e-5 - 2.35e-4	222.24 - 259.74	2.4 - 123.3	21.1342	0.0152496											High mannose	0.205715
331	HexNAc(1)Fuc(1)	R.FPnITNLCPFGEVFnATR.F	2.06661e-06	485.117	49.5517	15.2159	0.0114115											Hybrid	0
331	HexNAc(2)Hex(1)	R.FPnITNLCPFGEVFnATR.F	1.24408e-05	168.836	15.465	19.9254	0.0199404											Complex	0.056469
331	HexNAc(2)Hex(3)Fuc(1)	R.FPnITNLCPFGEVFnATR.F	0.000150355	113.766	17.6635	16.9676	0.026097											Other	0.7378
331	HexNAc(2)Hex(5)	R.FPnITNLCPFGEVFnATR.F	3.13446e-05	139.491	11.4523	20.4213	0.051794
331	HexNAc(5)Hex(3)Fuc(1)	R.FPnITNLCPFGEVFnATR.F	2.27e-3 - 1.56e-2	76.94 - 271.12	12.7 - 21.5	5.60567	0.00268701
331	Unoccupied	R.FPnITNLCPFGEVFNATR.F	1.2e-09	677.23	155.7	0.73	0.057735
343	HexNAc(2)Hex(3)	R.FPNITNLCPFGEVFnATR.F	0.000170508	173.528	38.0881	0.9644	0.000675857
343	HexNAc(2)Hex(5)	R.FPNITNLCPFGEVFnATR.F	1.62e-5 - 2.35e-4	222.24 - 259.74	2.4 - 123.3	32.4253	0.0391906
343	HexNAc(2)Hex(6)	R.FPnITNLCPFGEVFnATR.F	5.51422e-05	220.748	124.762	1.33639	0.000339411
343	HexNAc(2)Hex(7)	R.FPnITNLCPFGEVFnATR.F	2.70796e-07	131.69	131.69	0.762315	0.001115
343	HexNAc(3)Hex(5)	R.FPNITNLCPFGEVFnATR.F	4.42e-7 - 1.23e-5	201.15 - 369.07	1.8 - 12.2	16.362	0.00310936
343	HexNAc(4)Hex(3)Fuc(1)	R.FPnITNLCPFGEVFnATR.F	3.68e-5 - 2.07e-4	208.06 - 360.44	17.0 - 126.5	14.3841	0.0142591
343	HexNAc(4)Hex(4)Fuc(1)	R.FPNITNLCPFGEVFnATR.F	1.62e-4 - 1.77e-4	111.98 - 356.99	4.7 - 52.6	3.59675	0.00316013
343	HexNAc(4)Hex(5)Fuc(1)NeuAc(1)	R.FPNITNLCPFGEVFnATR.F	0.000146246	143.174	64.5903	1.62522	0.00254558
343	HexNAc(4)Hex(5)Fuc(2)NeuAc(1)	R.FPNITNLCPFGEVFnATR.F	4.53288e-06	201.168	107.443	1.66833	0.00280014
343	HexNAc(5)Hex(3)Fuc(1)	R.FPNITNLCPFGEVFnATR.F	0.00144583	284.228	18.0236	5.23777	0.00595735
343	HexNAc(5)Hex(4)Fuc(2)	R.FPnITNLCPFGEVFnATR.F	4.84e-7 - 2.36e-6	128.79 - 165.02	3.8 - 107.4	3.01765	0.00254558
343	HexNAc(6)Hex(3)Fuc(2)	R.FPnITNLCPFGEVFnATR.F	1.13e-4 - 5.44e-3	58.95 - 124.86	21.9 - 102.8	2.22372	0.00574852
343	HexNAc(6)Hex(5)Fuc(2)	R.FPnITNLCPFGEVFnATR.F	1.24408e-05	168.836	15.465	16.166	0.0199404
343	Unoccupied	R.FPNITNLCPFGEVFnATR.F	2.22e-12 - 5.90e-3	201.12 - 819.18	112.0 - 329.1	0.23	0.404145

## Sheet: S2
Supplemental Table S2: O-glycopeptides identified in recombinant RBD protein.
O-glycosites	Glycans	Sequence	PEP 2D	Score	Delta Mod. Score	Percentage (%)	STD
323	HexNAc(1)Hex(1)	R.VQPtESIVR.F	1.68e-5 - 9.33e-2	190.52 - 578.10	2.0 - 76.8	0.0164578	0.000972566
323	HexNAc(1)Hex(1)Fuc(1)	R.VQPtESIVR.F	1.19e-7 - 1.28e-1	219.62 - 667.61	2.8 - 74.6	0.00738052	0.000355769
323	HexNAc(1)Hex(1)NeuAc(1)	R.VQPtESIVR.F	1.11e-9 - 9.66e-2	76.57 - 768.84	2.8 - 115.8	0.0726581	0.00231832
323	HexNAc(1)Hex(1)NeuAc(2)	R.VQPtESIVR.F	1.19e-7 - 9.27e-1	47.46 - 655.40	2.8 - 20.6	0.417284	0.0190631
323	HexNAc(2)	R.VQPtESIVR.F	1.19e-5 - 2.09e-1	75.04 - 588.57	2.8 - 84.4	0.00333584	0.000716404
323	HexNAc(2)Hex(1)	R.VQPtESIVR.F	1.04e-3 - 1.36e-1	140.59 - 394.88	2.8 - 60.3	0.0264343	0.000847475
323	HexNAc(2)Hex(1)NeuAc(1)	R.VQPtESIVR.F	1.19e-6 - 7.00e-1	145.89 - 648.37	2.8 - 56.9	0.168905	0.00426819
323	HexNAc(2)Hex(2)	R.VQPtESIVR.F	1.03e-3 - 8.48e-3	285.13 - 334.38	2.8 - 43.3	0.00913722	0.000637868
323	HexNAc(2)Hex(2)Fuc(1)NeuAc(1)	R.VQPtESIVR.F	2.51e-4 - 7.50e-1	69.69 - 538.46	0.7 - 80.6	0.0221275	0.00886543
323	HexNAc(2)Hex(2)Fuc(2)NeuAc(1)	R.VQPtESIVR.F	3.95e-4 - 1.78e-3	347.59 - 475.99	2.8 - 62.7	0.0038188	0.000311424
323	HexNAc(2)Hex(2)NeuAc(1)	R.VQPtESIVR.F	1.55e-7 - 2.06e-3	325.68 - 692.00	2.8 - 67.1	0.0537074	0.00628586
323	HexNAc(2)Hex(2)NeuAc(2)	R.VQPtESIVR.F	2.69e-4 - 7.04e-1	77.38 - 506.71	2.8 - 95.1	0.11259	0.0125263
323	HexNAc(3)Hex(1)	R.VQPtESIVR.F	1.59e-6 - 7.12e-1	74.40 - 617.24	0.1 - 28.1	0.0166068	0.000167502
323	HexNAc(3)Hex(1)Fuc(1)NeuAc(1)	R.VQPtESIVR.F	3.85e-4 - 2.83e-3	341.72 - 478.25	1.6 - 78.2	0.00929938	0.0010222
323	HexNAc(3)Hex(1)NeuAc(1)	R.VQPtESIVR.F	3.17e-5 - 7.61e-1	65.54 - 594.68	2.8 - 75.1	0.0602573	0.0213725
523	HexNAc(1)Hex(1)NeuAc(2)	R.VVVLSFELLHAPAtVCGPK.K	2.90e-14 - 2.50e-7	491.68 - 868.53	7.8 - 54.6	0.291794	0.002484
523	HexNAc(2)Hex(1)NeuAc(1)	R.VVVLSFELLHAPAtVCGPK.K	1.84e-13 - 2.78e-7	476.88 - 815.71	20.9 - 45.0	0.28244	0.0818688
523	HexNAc(2)Hex(2)NeuAc(1)	R.VVVLSFELLHAPAtVCGPK.K	1.75998e-10	671.695	19.0221	0.270194	0.0891496
523	HexNAc(2)Hex(2)NeuAc(2)	R.VVVLSFELLHAPAtVCGPK.K	2.16e-8 - 6.59e-4	173.29 - 568.88	0.0 - 28.6	0.155572	0.000503124

## Sheet: S3 
Supplemental Table S3. N-glycopeptides identified in recombinant S1 protein.
N-glycosite	Glycans	Sequence	PEP 2D	Score	Delta Mod. Score	Relative abundance from triplicates (%)	STD
61	HexNAc(2)	R.SSVLHSTQDLFLPFFSnVTWFHAIHVSGTNGTK.R	0.000611298	220.218	39.6122	0.00550344	0.00323308
61	HexNAc(2)Hex(5)	F.FSnVTW.F	1.17e-4 - 1.34e-4	251.68 - 440.19	72.6 - 102.8	0.10815	0.0182607
61	HexNAc(2)Hex(6)	F.FSnVTW.F	0.000171953	266.878	171.71	0.00363979	0.00547058
61	HexNAc(2)Hex(7)	F.FSnVTW.F	0.00039046	279.716	141.523	0.00876422	0.00150966
61	HexNAc(2)Hex(8)	F.FSnVTW.F	0.00416308	231.51	125.818	0.00825903	0.00274535
61	HexNAc(2)Hex(9)	F.FSnVTWF.H	0.000423343	381.477	381.477	0.00374688	0.00152428
61	HexNAc(3)Hex(3)	F.FSnVTWF.H	1.96e-4 - 6.33e-2	198.76 - 377.06	187.5 - 323.4	0.0046789	0.00177173
61	HexNAc(3)Hex(4)Fuc(1)	F.FSnVTWF.H	1.96e-4 - 8.40e-2	93.67 - 394.90	93.7 - 334.2	0.0049419	0.00178995
61	HexNAc(4)Hex(3)Fuc(1)	F.FSnVTW.F	0.000658337	339.535	213.709	0.0932173	0.0234147
61	HexNAc(4)Hex(4)	F.FSnVTw.F	0.00416308	200.657	132.037	0.00480865	0.00172046
61	HexNAc(4)Hex(4)Fuc(1)	F.FSnVTW.F	5.58e-3 - 2.55e-1	107.74 - 286.27	78.0 - 165.7	0.0373841	0.0144609
61	HexNAc(4)Hex(5)Fuc(1)	F.FSnVTWF.H	1.20e-3 - 2.45e-1	59.04 - 378.01	59.0 - 324.2	0.0242733	0.00681533
61	HexNAc(4)Hex(5)Fuc(1)NeuAc(1)	F.FSnVTWF.H	1.64e-3 - 4.97e-1	40.46 - 394.19	18.2 - 308.2	0.0551952	0.0189833
61	HexNAc(4)Hex(5)Fuc(1)NeuAc(2)	F.FSnVTWF.H	1.13e-3 - 1.06e-1	93.64 - 265.10	20.9 - 150.0	0.00606719	0.000434699
61	HexNAc(4)Hex(5)Fuc(2)NeuAc(1)	F.FSnVTWF.H	2.26e-3 - 2.43e-1	51.53 - 271.32	51.5 - 225.1	0.00731885	0.00164366
61	HexNAc(5)Hex(3)Fuc(1)	F.FSnVTW.F	0.00345797	203.364	123.169	0.0815455	0.024719
61	HexNAc(5)Hex(3)Fuc(2)	F.FSnVTWF.H	0.00210171	322.536	322.536	0.0127725	0.00308364
61	HexNAc(5)Hex(4)Fuc(1)	F.FSnVTWF.H	0.00125377	350.189	199.642	0.0408352	0.00888654
61	HexNAc(5)Hex(4)Fuc(2)	F.FSnVTWF.H	1.60e-3 - 4.97e-1	30.00 - 302.89	23.4 - 302.9	0.0242743	0.00836224
61	HexNAc(5)Hex(5)Fuc(1)	F.FSnVTWF.H	2.76e-3 - 4.97e-1	30.00 - 241.15	19.5 - 150.3	0.0129632	0.00435225
61	HexNAc(5)Hex(5)Fuc(1)NeuAc(1)	F.FSnVTWF.H	2.05e-3 - 3.18e-1	58.44 - 307.12	9.8 - 242.2	0.0142081	0.00608619
61	HexNAc(5)Hex(6)Fuc(1)	F.FSnVTWF.H	1.91e-3 - 2.06e-1	36.37 - 247.55	36.4 - 158.8	0.0117458	0.00314243
61	HexNAc(5)Hex(6)Fuc(1)NeuAc(1)	F.FSnVTWF.H	2.47e-3 - 8.64e-2	151.28 - 299.50	74.9 - 157.3	0.0264752	0.00788165
61	HexNAc(5)Hex(6)Fuc(1)NeuAc(2)	R.SSVLHSTQDLFLPFFSnVTWFHAIHVSGTNGTK.R	2.75e-5 - 3.28e-5	264.99 - 284.84	19.4 - 22.5	0.0158538	0.00260244
61	HexNAc(5)Hex(6)Fuc(2)	F.FSnVTWF.H	2.64e-4 - 1.56e-2	132.52 - 306.92	118.0 - 203.1	0.012176	0.00539467
61	HexNAc(5)Hex(6)Fuc(4)NeuAc(1)	R.SSVLHSTQDLFLPFFSnVTWFHAIHVSGTNGTK.R	1.04e-5 - 1.67e-3	32.19 - 290.51	6.9 - 39.7	0.210859	0.0258727
61	HexNAc(6)Hex(3)Fuc(1)	F.FSnVTWF.H	0.00734806	370.631	356.364	0.0208805	0.00428079
61	HexNAc(6)Hex(3)Fuc(2)	F.FSnVTWF.H	0.0015634	265.828	260.973	0.015927	0.00255171
61	HexNAc(6)Hex(4)Fuc(1)	F.FSnVTWF.H	1.92e-3 - 1.96e-1	30.00 - 174.51	6.3 - 144.2	0.0080291	0.00126271
61	HexNAc(6)Hex(6)Fuc(1)	R.SSVLHSTQDLFLPFFSnVTWFHAIHVSGTNGTK.R	1.63395e-05	264.219	12.1844	0.0350575	0.00123325
61	HexNAc(6)Hex(7)Fuc(1)NeuAc(2)	F.FSnVTWF.H	2.76e-3 - 1.71e-1	111.92 - 258.67	30.8 - 160.2	0.00767698	0.00137847
61	Unoccupied	F.FSnVTW.F	1.64e-5 - 1.15e-4	434.22 - 530.22	198.3 - 264.1	0.0728	0.0172216
74	HexNAc(1)	F.HAIHVSGTnGTKRF.D	7.30e-3 - 9.12e-3	192.85 - 235.21	192.9 - 235.2	0.00242324	0.00233631
74	HexNAc(1)Fuc(1)	F.HAIHVSGTnGTKRF.D	2.60e-3 - 2.97e-2	46.91 - 134.45	46.9 - 134.5	0.00341723	0.000368041
74	HexNAc(2)Hex(5)Fuc(1)	F.HAIHVSGTnGTKRFDNPVLPFNDGVY.F	1.38e-3 - 1.84e-2	184.66 - 272.47	184.7 - 272.5	0.0266305	0.000787823
74	HexNAc(2)Hex(4)	W.FHAIHVSGTnGTKRF.D	1.83e-5 - 1.92e-4	223.64 - 261.29	223.6 - 261.3	0.00132326	8.01543e-05
74	HexNAc(2)Hex(5)	F.HAIHVSGTnGTKRF.D	1.79e-5 - 6.52e-2	60.68 - 349.74	60.7 - 349.7	0.0368381	0.0154713
74	HexNAc(2)Hex(6)	F.HAIHVSGTnGTKRFDNPVLPFNDGVY.F	2.068e-05	251.967	251.967	0.000449263	0.00010157
74	HexNAc(2)Hex(6)Phospho(1)	F.HAIHVSGTnGTKRF.D	6.34047e-05	163.222	163.222	0.00217272	0.000861775
74	HexNAc(3)Hex(3)	F.HAIHVSGTnGTKRFDNPVLPF.N	0.00346936	102.974	102.974	0.00096933	0.000391492
74	HexNAc(3)Hex(3)Fuc(1)	F.HAIHVSGTnGTKRF.D	1.08e-6 - 1.14e-2	66.77 - 354.13	66.8 - 354.1	0.0261829	0.00644427
74	HexNAc(3)Hex(4)Fuc(1)	F.HAIHVSGTnGTKRF.D	1.20e-6 - 1.03e-5	397.22 - 587.80	397.2 - 587.8	0.00476394	0.00412812
74	HexNAc(3)Hex(5)	R.SSVLHSTQDLFLPFFSNVTWFHAIHVSGTnGTK.R	3.35137e-08	585.178	20.0511	0.270602	0.0219331
74	HexNAc(4)Hex(3)Fuc(1)	F.HAIHVSGTnGTKRF.D	1.33e-6 - 1.59e-6	367.21 - 493.55	366.2 - 410.6	0.0852542	0.0199006
74	HexNAc(4)Hex(4)Fuc(1)	F.HAIHVSGTnGTKRF.D	5.37e-8 - 7.23e-6	284.41 - 585.41	235.3 - 585.4	0.0215147	0.00216457
74	HexNAc(4)Hex(4)NeuAc(1)	F.HAIHVSGTnGTKRFDNPVLPF.N	1.34e-3 - 2.57e-2	144.34 - 198.09	144.3 - 192.5	0.00375519	0.000648245
74	HexNAc(4)Hex(5)Fuc(1)	F.HAIHVSGTnGTKRF.D	3.04e-5 - 4.02e-5	278.77 - 362.69	260.5 - 343.0	0.00688743	0.00350381
74	HexNAc(4)Hex(5)Fuc(1)NeuAc(1)	F.HAIHVSGTnGTKRF.D	6.34e-5 - 3.65e-3	30.00 - 171.01	30.0 - 171.0	0.0211488	0.00123403
74	HexNAc(4)Hex(5)Fuc(1)NeuAc(2)	F.HAIHVSGTnGTKRF.D	1.83e-7 - 2.74e-5	163.25 - 416.03	163.3 - 399.1	0.0117822	0.00688205
74	HexNAc(4)Hex(5)Fuc(2)NeuAc(1)	R.SSVLHSTQDLFLPFFSNVTWFHAIHVSGTnGTK.R	4.60156e-06	129.57	16.0387	0.0148199	0.00200856
74	HexNAc(4)Hex(5)Fuc(3)NeuAc(1)	F.HAIHVSGTnGTKRFDNPVLPFNDGVY.F	2.91e-5 - 2.74e-3	171.53 - 416.01	5.4 - 171.5	0.00324389	0.000113715
74	HexNAc(4)Hex(5)NeuAc(1)	F.HAIHVSGTnGTKRFDNPVLPF.N	3.71e-3 - 1.42e-2	121.89 - 143.34	65.1 - 143.3	0.00281976	0.000162993
74	HexNAc(5)Hex(3)Fuc(1)	F.HAIHVSGTnGTKRF.D	1.13e-5 - 1.16e-5	307.55 - 344.23	307.6 - 312.2	0.0772751	0.0120629
74	HexNAc(5)Hex(3)Fuc(2)	F.HAIHVSGTnGTKRF.D	1.21e-4 - 2.20e-3	125.12 - 232.98	125.1 - 233.0	0.0482982	0.00663754
74	HexNAc(5)Hex(4)Fuc(1)	F.HAIHVSGTnGTKRF.D	3.23e-6 - 1.35e-3	41.87 - 352.70	41.9 - 352.7	0.0227899	0.0149719
74	HexNAc(5)Hex(4)Fuc(2)	F.HAIHVSGTnGTKRF.D	6.03e-3 - 3.21e-2	72.02 - 168.09	72.0 - 168.1	0.0268763	0.00852069
74	HexNAc(5)Hex(5)Fuc(1)	F.HAIHVSGTnGTKRFDNPVLPF.N	4.50e-3 - 7.12e-2	30.00 - 107.54	30.0 - 107.5	0.00275097	0.00165264
74	HexNAc(5)Hex(5)Fuc(1)NeuAc(1)	F.HAIHVSGTnGTKRF.D	0.000185731	242.812	242.812	0.00795414	0.00211135
74	HexNAc(5)Hex(5)Fuc(1)NeuAc(2)	F.HAIHVSGTnGTKRF.D	1.39e-6 - 2.86e-4	50.17 - 260.12	50.2 - 260.1	0.00290537	0.00252542
74	HexNAc(5)Hex(5)Fuc(2)NeuAc(1)	F.HAIHVSGTnGTKRFDNPVLPFNDGVY.F	1.12e-4 - 8.79e-3	90.13 - 347.56	90.1 - 347.6	0.0125309	0.0018532
74	HexNAc(5)Hex(6)Fuc(1)	F.HAIHVSGTnGTKRFDNPVLPF.N	1.96e-4 - 3.52e-3	52.17 - 156.01	52.2 - 156.0	0.00357335	0.000346961
74	HexNAc(5)Hex(6)Fuc(1)NeuAc(1)	F.HAIHVSGTnGTKRF.D	8.82e-5 - 2.86e-4	45.32 - 103.23	42.7 - 103.2	0.0121086	0.00167199
74	HexNAc(5)Hex(6)Fuc(1)NeuAc(2)	F.HAIHVSGTnGTKRF.D	1.18e-5 - 2.22e-3	42.62 - 205.18	24.9 - 31.3	0.0225116	0.0162723
74	HexNAc(5)Hex(6)Fuc(1)NeuAc(3)	F.HAIHVSGTnGTKRF.D	1.47e-6 - 1.65e-2	97.67 - 372.53	8.0 - 24.7	0.0150664	0.000826415
74	HexNAc(5)Hex(6)Fuc(2)NeuAc(1)	F.HAIHVSGTnGTKRFDNPVLPFNDGVY.F	1.17e-4 - 1.59e-2	36.77 - 271.41	36.8 - 65.2	0.0173072	0.000936077
74	HexNAc(6)Hex(3)Fuc(1)	F.HAIHVSGTnGTKRFDNPVLPF.N	1.18e-4 - 6.76e-2	58.39 - 313.96	58.4 - 314.0	0.0133168	0.00182306
74	HexNAc(6)Hex(3)Fuc(2)	F.HAIHVSGTnGTKRF.D	2.71e-4 - 1.93e-3	100.53 - 138.98	100.5 - 139.0	0.0169191	0.0052869
74	HexNAc(6)Hex(4)Fuc(1)	F.HAIHVSGTnGTKRFDNPVLPFNDGVY.F	1.27e-5 - 1.99e-3	162.75 - 304.70	162.8 - 304.7	0.00341968	0.00075922
74	HexNAc(6)Hex(4)Fuc(2)	F.HAIHVSGTnGTKRFDNPVLPFNDGVY.F	1.39e-7 - 9.42e-3	57.32 - 418.79	57.3 - 418.8	0.00676416	0.000681164
74	HexNAc(6)Hex(5)Fuc(1)	F.HAIHVSGTnGTKRFDNPVLPFNDGVY.F	1.07e-4 - 9.96e-4	106.20 - 222.87	106.2 - 222.9	0.00330333	0.000135734
74	HexNAc(6)Hex(5)Fuc(2)	F.HAIHVSGTnGTKRFDNPVLPFNDGVY.F	1.15e-6 - 6.74e-2	30.00 - 296.59	19.5 - 296.6	0.00558581	0.000565025
74	HexNAc(6)Hex(5)Fuc(2)NeuAc(1)	F.HAIHVSGTnGTKRFDNPVLPFNDGVY.F	1.11e-5 - 7.75e-2	37.19 - 382.44	37.2 - 382.4	0.011506	0.000251079
74	HexNAc(6)Hex(5)Fuc(3)	F.HAIHVSGTnGTKRFDNPVLPFNDGVY.F	1.48e-6 - 1.23e-1	30.62 - 366.19	30.6 - 366.2	0.0061578	0.000359654
74	HexNAc(6)Hex(6)Fuc(1)NeuAc(2)	F.HAIHVSGTnGTKRFDNPVLPFNDGVY.F	1.33e-5 - 9.43e-3	61.86 - 182.77	61.9 - 182.8	0.00126326	2.69138e-05
74	HexNAc(6)Hex(7)Fuc(1)NeuAc(1)	F.HAIHVSGTnGTKRFDNPVLPFNDGVY.F	1.15e-6 - 1.69e-4	114.21 - 191.03	15.9 - 71.7	0.00191591	0.000434908
74	HexNAc(6)Hex(7)Fuc(1)NeuAc(2)	F.HAIHVSGTnGTKRF.D	2.26e-5 - 9.45e-4	113.61 - 308.73	12.1 - 17.4	0.00472001	0.0064399
74	HexNAc(6)Hex(7)Fuc(1)NeuAc(3)	F.HAIHVSGTnGTKRF.D	1.16e-5 - 3.02e-2	45.51 - 269.31	5.4 - 45.8	0.0142213	0.0016085
74	HexNAc(6)Hex(7)Fuc(1)NeuAc(4)	F.HAIHVSGTnGTKRF.D	2.07e-6 - 1.44e-2	30.00 - 460.32	8.9 - 30.0	0.00696777	0.00238903
74	Unoccupied	F.HAIHVSGTnGTKRF.D	1.88e-4 - 3.93e-3	222.11 - 364.77	222.1 - 354.9	0.085	0.0715821
122	HexNAc(1)	L.IVNnATNVVIKVCEF.Q	1.84e-7 - 1.49e-4	409.05 - 690.78	409.0 - 690.8	0.00110883	0.00013373
122	HexNAc(1)Fuc(1)	K.TQSLLIVNnATNVVIK.V	1.44e-14 - 1.27e-6	149.29 - 801.61	149.3 - 801.6	0.000513892	4.13113e-05
122	HexNAc(2)	K.TQSLLIVNnATNVVIK.V	4.44e-8 - 1.77e-6	299.89 - 552.79	299.9 - 552.8	0.000105401	7.28203e-05
122	HexNAc(2)Fuc(1)	K.TQSLLIVNnATNVVIK.V	1.94389e-08	519.65	519.65	5.74739e-05	9.66273e-06
122	HexNAc(2)Hex(1)	K.TQSLLIVNnATNVVIK.V	1.76205e-08	536.138	536.138	0.00010563	4.49737e-05
122	HexNAc(2)Hex(3)	K.TQSLLIVNnATNVVIK.V	0.00e+0 - 1.43e-8	580.91 - 1002.40	580.9 - 1002.4	0.00172489	0.000325879
122	HexNAc(2)Hex(3)Fuc(1)	K.TQSLLIVNnATNVVIK.V	1.44e-13 - 1.22e-6	272.17 - 769.60	272.2 - 769.6	0.000288784	0.000197543
122	HexNAc(2)Hex(4)Fuc(1)	K.TQSLLIVNnATNVVIK.V	6.98e-9 - 2.69e-6	273.27 - 587.48	273.3 - 587.5	0.000167196	2.30978e-05
122	HexNAc(2)Hex(4)	L.IVNnATNVVIKVCEF.Q	1.07e-13 - 4.75e-5	227.61 - 855.65	227.6 - 855.7	0.00692223	0.000321646
122	HexNAc(2)Hex(5)	L.DSKTQSLLIVNnATNVVIKVCEF.Q	1.04e-4 - 1.98e-4	158.69 - 201.67	158.7 - 201.7	0.149501	0.00199888
122	HexNAc(2)Hex(6)	L.IVNnATNVVIKVCEF.Q	0.000720984	227.145	227.145	0.0112762	0.0019291
122	HexNAc(2)Hex(6)Phospho(1)	K.TQSLLIVNnATNVVIK.V	4.04e-13 - 6.52e-8	466.41 - 762.62	466.4 - 762.6	0.000463619	1.36973e-05
122	HexNAc(2)Hex(7)	L.IVNnATNVVIKVCEF.Q	0.000113331	287.679	287.679	0.0115837	0.00110123
122	HexNAc(2)Hex(8)	L.IVNnATNVVIKVCEF.Q	1.71e-7 - 1.02e-4	255.34 - 622.03	255.3 - 622.0	0.00873683	0.00188898
122	HexNAc(2)Hex(9)	L.IVNnATNVVIKVCEF.Q	2.44e-6 - 1.52e-3	188.75 - 578.38	188.7 - 578.4	0.0032318	0.000124799
122	HexNAc(3)Hex(3)	L.IVNnATNVVIKVCEF.Q	0.000117451	309.978	309.978	0.0237531	0.000839811
122	HexNAc(3)Hex(3)Fuc(1)	L.IVNnATNVVIKVCEF.Q	1.06e-8 - 4.75e-5	235.96 - 602.24	236.0 - 602.2	0.0286338	0.00142726
122	HexNAc(3)Hex(4)	L.IVNnATNVVIKVCEF.Q	0.000131126	256.167	256.167	0.0154472	0.00287552
122	HexNAc(3)Hex(4)Fuc(1)	L.IVNnATNVVIKVCEF.Q	0.000110592	275.733	275.733	0.0172379	0.00197683
122	HexNAc(3)Hex(4)Fuc(1)NeuAc(1)	L.IVNnATNVVIKVCEF.Q	2.90e-4 - 1.94e-2	119.06 - 254.11	119.1 - 254.1	0.00264836	0.000104479
122	HexNAc(3)Hex(4)NeuAc(1)	L.IVNnATNVVIKVCEF.Q	1.03e-4 - 2.05e-1	44.30 - 301.72	44.3 - 301.7	0.00141429	0.000129215
122	HexNAc(3)Hex(5)	L.IVNnATNVVIKVCEF.Q	2.44e-7 - 3.77e-4	251.28 - 605.83	251.3 - 605.8	0.00867697	0.00193178
122	HexNAc(3)Hex(5)Fuc(1)	L.IVNnATNVVIKVCEF.Q	1.71e-7 - 9.62e-4	230.09 - 631.52	230.1 - 631.5	0.0106879	0.000626622
122	HexNAc(3)Hex(5)Fuc(1)NeuAc(1)	L.IVNnATNVVIKVCEF.Q	2.44e-8 - 1.52e-3	215.55 - 670.69	215.6 - 670.7	0.0140232	0.000796485
122	HexNAc(3)Hex(5)NeuAc(1)	L.IVNnATNVVIKVCEF.Q	1.52e-5 - 1.52e-3	189.82 - 556.01	189.8 - 556.0	0.0117685	0.000172727
122	HexNAc(3)Hex(6)	L.IVNnATNVVIKVCEF.Q	1.52e-5 - 1.05e-3	112.77 - 530.07	112.8 - 530.1	0.00529833	0.000925455
122	HexNAc(3)Hex(6)Fuc(1)NeuAc(1)	K.TQSLLIVNnATNVVIK.V	3.04e-10 - 4.10e-8	518.61 - 640.72	518.6 - 640.7	0.00123883	0.00014634
122	HexNAc(3)Hex(6)NeuAc(1)	L.IVNnATNVVIKVCEF.Q	1.53e-5 - 2.15e-3	147.47 - 465.14	147.5 - 465.1	0.00530944	0.00235956
122	HexNAc(4)Hex(3)	L.IVNnATNVVIKVCEF.Q	0.00069793	215.163	215.163	0.015413	0.00096237
122	HexNAc(4)Hex(3)Fuc(1)	L.DSKTQSLLIVNnATNVVIKVCEF.Q	4.59e-4 - 1.84e-2	30.00 - 131.00	30.0 - 131.0	0.0861626	0.0140318
122	HexNAc(4)Hex(4)	L.IVNnATNVVIKVCEF.Q	1.06e-7 - 5.65e-2	30.00 - 591.02	5.0 - 591.0	0.00869177	0.000502658
122	HexNAc(4)Hex(4)Fuc(1)	L.IVNnATNVVIKVCEF.Q	0.00127844	212.839	212.839	0.047477	0.0036225
122	HexNAc(4)Hex(4)NeuAc(1)	L.IVNnATNVVIKVCEF.Q	3.24e-3 - 2.13e-1	31.09 - 251.30	31.1 - 251.3	0.00484321	0.00022062
122	HexNAc(4)Hex(5)	L.IVNnATNVVIKVCEF.Q	1.89e-5 - 5.03e-2	30.00 - 492.60	3.2 - 492.6	0.00979015	0.00184635
122	HexNAc(4)Hex(5)Fuc(1)	L.IVNnATNVVIKVCEF.Q	2.33e-6 - 1.78e-2	93.95 - 545.57	93.9 - 545.6	0.0466128	0.0025566
122	HexNAc(4)Hex(5)Fuc(1)NeuAc(1)	L.DSKTQSLLIVNnATNVVIKVCEF.Q	0.000486152	172.685	172.685	0.17575	0.00913328
122	HexNAc(4)Hex(5)Fuc(1)NeuAc(2)	L.IVNnATNVVIKVCEF.Q	2.44e-7 - 6.34e-2	30.00 - 604.01	3.0 - 166.8	0.0153848	0.00529735
122	HexNAc(4)Hex(5)Fuc(2)NeuAc(1)	L.IVNnATNVVIKVCEF.Q	1.84e-4 - 1.78e-2	73.51 - 280.36	73.5 - 280.4	0.00618921	0.00065947
122	HexNAc(4)Hex(5)Fuc(3)NeuAc(1)	K.TQSLLIVNnATNVVIK.V	1.25e-7 - 2.88e-4	108.54 - 529.79	108.5 - 529.8	0.000265524	3.61007e-05
122	HexNAc(4)Hex(5)NeuAc(1)	L.IVNnATNVVIKVCEF.Q	2.44e-6 - 5.03e-2	30.00 - 594.74	30.0 - 594.7	0.0277688	0.000737994
122	HexNAc(4)Hex(5)NeuAc(2)	L.IVNnATNVVIKVCEF.Q	3.77e-4 - 5.39e-2	66.93 - 290.98	66.9 - 291.0	0.00278552	0.00100783
122	HexNAc(4)Hex(6)Fuc(2)	K.TQSLLIVNnATNVVIK.V	2.14e-5 - 3.43e-1	57.11 - 317.77	57.1 - 317.8	0.00185615	0.000125971
122	HexNAc(5)Hex(3)	L.IVNnATNVVIKVCEF.Q	1.20e-5 - 5.91e-2	30.00 - 367.26	29.2 - 367.3	0.00407425	0.000886589
122	HexNAc(5)Hex(3)Fuc(1)	L.IVNnATNVVIKVCEF.Q	1.20e-5 - 1.43e-5	374.51 - 480.75	374.5 - 480.8	0.0309807	0.00140681
122	HexNAc(5)Hex(4)	L.IVNnATNVVIKVCEF.Q	4.11e-4 - 3.58e-2	47.51 - 226.70	47.5 - 226.7	0.00327081	0.00035687
122	HexNAc(5)Hex(4)Fuc(1)	L.IVNnATNVVIKVCEF.Q	2.40e-5 - 1.79e-2	57.47 - 341.03	57.5 - 341.0	0.0216503	0.00523809
122	HexNAc(5)Hex(4)Fuc(2)	L.IVNnATNVVIKVCEF.Q	1.89e-5 - 2.79e-3	157.62 - 507.79	157.6 - 507.8	0.00958444	0.000449599
122	HexNAc(5)Hex(5)	K.TQSLLIVNnATNVVIK.V	3.04e-9 - 3.73e-4	167.03 - 564.59	167.0 - 564.6	0.00125627	2.04509e-05
122	HexNAc(5)Hex(5)Fuc(1)	L.IVNnATNVVIKVCEF.Q	0.000140158	147.1	147.1	0.00990226	0.000853333
122	HexNAc(5)Hex(5)Fuc(1)NeuAc(1)	L.IVNnATNVVIKVCEF.Q	1.02e-4 - 1.94e-2	99.81 - 245.47	99.8 - 245.5	0.0123229	0.0020143
122	HexNAc(5)Hex(5)Fuc(2)	K.TQSLLIVNnATNVVIK.V	2.35e-11 - 1.16e-5	242.84 - 711.81	242.8 - 711.8	0.00100428	0.000101391
122	HexNAc(5)Hex(5)NeuAc(1)	K.TQSLLIVNnATNVVIKVCEFQFCNDPFLGVYYHK.N	2.09e-7 - 1.36e-3	30.00 - 378.57	30.0 - 378.6	0.000187427	1.15821e-05
122	HexNAc(5)Hex(5)NeuAc(2)	K.TQSLLIVNnATNVVIK.V	1.68e-7 - 2.56e-4	160.57 - 596.46	160.6 - 596.5	0.000335769	4.22608e-05
122	HexNAc(5)Hex(6)	L.IVNnATNVVIKVCEF.Q	1.52e-3 - 5.03e-2	30.00 - 202.29	6.3 - 202.3	0.00165986	0.000267624
122	HexNAc(5)Hex(6)Fuc(1)	L.IVNnATNVVIKVCEF.Q	0.00160284	121.628	121.628	0.00843122	0.00157908
122	HexNAc(5)Hex(6)Fuc(1)NeuAc(1)	L.IVNnATNVVIKVCEF.Q	1.54e-5 - 2.12e-2	30.00 - 400.83	30.0 - 90.0	0.0346894	0.00142629
122	HexNAc(5)Hex(6)Fuc(1)NeuAc(2)	K.TQSLLIVNnATNVVIK.V	1.22e-8 - 2.01e-4	284.86 - 578.36	1.5 - 490.5	0.00926272	0.000963939
122	HexNAc(5)Hex(6)Fuc(1)NeuAc(3)	K.TQSLLIVNnATNVVIK.V	1.26e-7 - 3.43e-4	251.10 - 390.93	4.2 - 390.6	0.00137358	0.000429186
122	HexNAc(5)Hex(6)Fuc(2)	K.TQSLLIVNnATNVVIK.V	1.1419e-07	451.669	13.9984	0.00190795	0.0003896
122	HexNAc(5)Hex(6)Fuc(3)	K.TQSLLIVNnATNVVIK.V	3.30602e-06	209.66	96.1686	0.00140379	0.00193165
122	HexNAc(5)Hex(6)Fuc(3)NeuAc(1)	K.TQSLLIVNnATNVVIK.V	1.47e-5 - 1.77e-1	69.09 - 245.17	69.1 - 245.2	0.00336836	0.000344084
122	HexNAc(5)Hex(6)NeuAc(1)	K.TQSLLIVNnATNVVIK.V	2.36e-8 - 1.42e-4	348.21 - 635.64	9.1 - 67.3	0.00275266	0.000321224
122	HexNAc(5)Hex(6)NeuAc(2)	K.TQSLLIVNnATNVVIK.V	2.04e-7 - 2.08e-1	166.54 - 434.67	5.6 - 434.7	0.00183153	0.000561667
122	HexNAc(6)Hex(3)	L.IVNnATNVVIKVCEF.Q	0.000396686	178.489	178.489	0.000716281	5.52807e-06
122	HexNAc(6)Hex(3)Fuc(1)	L.IVNnATNVVIKVCEF.Q	2.40e-5 - 4.55e-4	143.29 - 263.68	143.3 - 263.7	0.00599516	0.000121901
122	HexNAc(6)Hex(4)Fuc(1)	K.TQSLLIVNnATNVVIK.V	2.66e-8 - 1.73e-5	241.89 - 539.16	241.9 - 539.2	0.00247343	0.000275546
122	HexNAc(6)Hex(5)	K.TQSLLIVNnATNVVIK.V	2.35e-11 - 4.83e-7	395.77 - 709.02	395.8 - 709.0	0.00042431	3.39794e-05
122	HexNAc(6)Hex(5)Fuc(1)	K.TQSLLIVNnATNVVIK.V	3.04e-13 - 2.01e-7	406.77 - 793.20	406.8 - 793.2	0.00258242	0.000258489
122	HexNAc(6)Hex(5)Fuc(2)	K.TQSLLIVNnATNVVIK.V	2.35e-8 - 4.83e-7	367.61 - 572.96	367.6 - 573.0	0.000927418	0.00014673
122	HexNAc(6)Hex(5)Fuc(3)	K.TQSLLIVNnATNVVIK.V	2.18e-7 - 2.91e-2	92.96 - 551.49	93.0 - 551.5	0.00215693	4.10146e-05
122	HexNAc(6)Hex(6)	K.TQSLLIVNnATNVVIK.V	3.42e-10 - 3.42e-6	227.06 - 640.98	227.1 - 641.0	0.000450946	9.73044e-06
122	HexNAc(6)Hex(6)Fuc(1)	K.TQSLLIVNnATNVVIK.V	1.05e-7 - 6.11e-2	43.76 - 545.83	43.8 - 545.8	0.00251743	0.000259372
122	HexNAc(6)Hex(6)Fuc(1)NeuAc(1)	K.TQSLLIVNnATNVVIK.V	1.02e-8 - 1.11e-5	144.15 - 576.27	144.1 - 576.3	0.00264506	0.000292398
122	HexNAc(6)Hex(6)Fuc(1)NeuAc(2)	K.TQSLLIVNnATNVVIK.V	1.23e-7 - 2.18e-6	305.15 - 430.95	305.2 - 431.0	0.000984408	0.000358349
122	HexNAc(6)Hex(6)NeuAc(1)	K.TQSLLIVNnATNVVIK.V	1.78e-6 - 1.38e-3	131.72 - 452.82	14.2 - 49.4	0.000394754	3.06369e-05
122	HexNAc(6)Hex(6)NeuAc(2)	K.TQSLLIVNnATNVVIK.V	0.00160723	112.544	112.544	0.000159338	6.46337e-06
122	HexNAc(6)Hex(7)Fuc(1)	K.TQSLLIVNnATNVVIK.V	1.22e-10 - 2.16e-7	438.48 - 650.10	438.5 - 650.1	0.00168222	0.00102867
122	HexNAc(6)Hex(7)Fuc(1)NeuAc(1)	L.IVNnATNVVIKVCEF.Q	2.15e-3 - 5.89e-2	32.73 - 123.66	32.1 - 84.8	0.00370014	0.00186493
122	HexNAc(6)Hex(7)Fuc(1)NeuAc(2)	K.TQSLLIVNnATNVVIK.V	1.16e-6 - 7.09e-4	57.36 - 305.06	1.7 - 17.3	0.00435813	0.000299673
122	HexNAc(6)Hex(7)Fuc(1)NeuAc(3)	K.TQSLLIVNnATNVVIK.V	1.02e-5 - 2.06e-3	131.56 - 233.73	0.3 - 152.0	0.000874841	2.3764e-05
122	HexNAc(6)Hex(7)Fuc(1)NeuAc(4)	K.TQSLLIVNnATNVVIK.V	1.51e-5 - 1.41e-1	30.00 - 223.33	1.2 - 223.3	0.00187309	0.000353495
122	HexNAc(6)Hex(7)Fuc(2)	K.TQSLLIVNnATNVVIK.V	1.509e-06	253.249	68.4897	0.000409046	0.000208959
122	HexNAc(6)Hex(7)NeuAc(1)	K.TQSLLIVNnATNVVIK.V	2.61e-6 - 1.11e-3	258.00 - 339.91	6.5 - 17.1	0.000284687	7.07187e-05
122	Unoccupied	L.IVNnATNVVIKVCEF.Q	1.70e-15 - 7.34e-4	170.62 - 860.77	0.0 - 56.2	0.0122	0.0146316
149	HexNAc(1)Fuc(1)	K.VCEFQFCNDPFLGVYYHKNnK.S	3.65e-9 - 9.72e-6	556.15 - 692.14	556.1 - 692.1	0.0029262	0.000956363
149	HexNAc(2)Hex(5)	Y.HKNnKSWMESEF.R	1.38e-3 - 1.48e-1	30.00 - 224.79	30.0 - 224.8	0.0496727	0.020215
149	HexNAc(2)Hex(6)	K.VCEFQFCNDPFLGVYYHKNnK.S	1.79e-5 - 2.07e-3	179.70 - 306.75	179.7 - 306.8	0.00174348	0.000471367
149	HexNAc(2)Hex(7)	K.VCEFQFCNDPFLGVYYHKNnK.S	8.26e-6 - 5.29e-2	118.68 - 272.88	118.7 - 272.9	0.00210533	0.000164811
149	HexNAc(2)Hex(8)	K.VCEFQFCNDPFLGVYYHKNnK.S	0.00148398	238.329	238.329	0.00141768	0.000576535
149	HexNAc(3)Hex(3)Fuc(1)	Y.HKNnKSWMESEF.R	1.79e-3 - 2.20e-3	193.64 - 215.16	193.6 - 215.2	0.0190429	0.00263367
149	HexNAc(3)Hex(4)Fuc(1)	K.VCEFQFCNDPFLGVYYHKNnK.S	3.07e-8 - 1.79e-2	209.59 - 621.30	209.6 - 603.6	0.0182838	0.0054361
149	HexNAc(3)Hex(4)Fuc(1)NeuAc(1)	K.VCEFQFCNDPFLGVYYHKNnK.S	5.06e-8 - 3.50e-4	200.88 - 407.01	172.8 - 407.0	0.00341639	0.00115863
149	HexNAc(3)Hex(5)Fuc(1)	K.VCEFQFCNDPFLGVYYHKNnKSWMESEFR.V	1.23e-3 - 1.40e-2	183.77 - 304.07	183.8 - 304.1	0.0132551	0.00137826
149	HexNAc(3)Hex(5)Fuc(1)NeuAc(1)	K.VCEFQFCNDPFLGVYYHKNnK.S	1.80e-4 - 2.07e-3	85.92 - 252.82	85.9 - 205.8	0.00471048	0.00199458
149	HexNAc(4)Hex(3)Fuc(1)	Y.HKNnKSWMESEF.R	1.48e-3 - 3.10e-3	195.95 - 235.05	195.9 - 235.0	0.123233	0.0103721
149	HexNAc(4)Hex(4)Fuc(1)	Y.HKNnKSWMESEF.R	0.00470962	168.226	168.226	0.0353684	0.00874825
149	HexNAc(4)Hex(4)NeuAc(1)	K.VCEFQFCNDPFLGVYYHKNnK.S	1.70e-6 - 2.67e-4	475.57 - 624.75	475.6 - 624.7	0.0100516	0.00127777
149	HexNAc(4)Hex(5)Fuc(1)	Y.HKNnKSWMESEF.R	5.73e-4 - 6.56e-2	59.77 - 177.70	59.8 - 177.7	0.0102818	0.00686767
149	HexNAc(4)Hex(5)Fuc(1)NeuAc(1)	Y.HKNnKSWMESEF.R	1.38e-3 - 3.88e-1	30.00 - 220.01	0.7 - 220.0	0.0728547	0.00474234
149	HexNAc(4)Hex(5)Fuc(1)NeuAc(2)	K.VCEFQFCNDPFLGVYYHKNnK.S	1.25e-7 - 2.15e-2	51.35 - 372.23	7.8 - 51.3	0.00619171	0.00703001
149	HexNAc(4)Hex(5)Fuc(2)NeuAc(1)	K.VCEFQFCNDPFLGVYYHKNnK.S	1.21e-4 - 2.52e-4	212.57 - 281.12	5.1 - 26.5	0.0110324	0.00650951
149	HexNAc(4)Hex(5)NeuAc(1)	Y.HKNnKSWMESEF.R	2.99e-3 - 3.97e-1	30.00 - 152.78	1.2 - 152.8	0.0338885	0.0060822
149	HexNAc(5)Hex(3)	K.NnKSWMESEFR.V	1.16e-3 - 6.04e-2	84.24 - 253.21	84.2 - 253.2	0.00742842	0.00153509
149	HexNAc(5)Hex(3)Fuc(1)	Y.HKNnKSWMESEF.R	1.48e-3 - 2.06e-1	30.00 - 237.76	5.4 - 237.8	0.0726291	0.00757752
149	HexNAc(5)Hex(3)Fuc(2)	K.VCEFQFCNDPFLGVYYHKNnK.S	1.35e-5 - 3.17e-2	148.26 - 495.17	148.3 - 495.2	0.0123408	0.0155597
149	HexNAc(5)Hex(4)	K.VCEFQFCNDPFLGVYYHKNnKSWMESEFR.V	0.00239046	162.784	13.0899	0.00227533	0.00210988
149	HexNAc(5)Hex(4)Fuc(1)	Y.HKNnKSWMESEF.R	1.25e-3 - 7.80e-2	30.00 - 151.71	20.0 - 151.7	0.0553377	0.0180234
149	HexNAc(5)Hex(4)Fuc(2)	Y.HKNnKSWmESEF.R	3.01e-4 - 4.40e-1	38.19 - 287.29	2.3 - 30.8	0.0176348	0.0110077
149	HexNAc(5)Hex(5)Fuc(1)	K.VCEFQFCNDPFLGVYYHKNnK.S	1.77e-6 - 5.58e-4	212.70 - 442.07	212.7 - 442.1	0.0123234	0.00629296
149	HexNAc(5)Hex(5)Fuc(1)NeuAc(1)	K.VCEFQFCNDPFLGVYYHKNnK.S	1.50e-6 - 2.95e-1	91.38 - 399.44	47.7 - 141.0	0.0192928	0.00767009
149	HexNAc(5)Hex(5)NeuAc(1)	Y.HKNnKSWMESEF.R	3.25e-3 - 2.07e-1	30.00 - 114.98	10.7 - 115.0	0.0312133	0.0162096
149	HexNAc(5)Hex(6)Fuc(1)	K.VCEFQFCNDPFLGVYYHKNnK.S	1.25e-7 - 2.73e-5	321.45 - 370.62	321.4 - 370.6	0.0149646	0.0142564
149	HexNAc(5)Hex(6)Fuc(1)NeuAc(1)	Y.HKNnKSWMESEF.R	1.25e-3 - 1.35e-2	30.00 - 135.11	20.0 - 41.7	0.00343896	0.00195313
149	HexNAc(5)Hex(6)Fuc(1)NeuAc(2)	K.VCEFQFCNDPFLGVYYHKNnK.S	1.17e-7 - 6.53e-3	124.98 - 399.91	3.6 - 153.3	0.0119928	0.00745847
149	HexNAc(5)Hex(6)Fuc(2)	K.VCEFQFCNDPFLGVYYHKNnK.S	1.58e-6 - 1.58e-4	197.91 - 347.35	15.1 - 36.1	0.00220957	0.000616109
149	HexNAc(6)Hex(3)Fuc(1)	Y.YHKNnKSWMESEF.R	2.20e-3 - 3.26e-3	70.44 - 101.11	70.4 - 101.1	0.0103879	0.00093216
149	HexNAc(6)Hex(3)Fuc(2)	K.VCEFQFCNDPFLGVYYHKNnK.S	2.56e-7 - 6.57e-1	30.00 - 397.48	27.4 - 397.5	0.0239194	0.00398592
149	HexNAc(6)Hex(4)Fuc(1)	K.VCEFQFCNDPFLGVYYHKNnK.S	1.71e-4 - 1.47e-1	128.22 - 301.97	128.2 - 302.0	0.0110129	0.00224345
149	HexNAc(6)Hex(5)Fuc(1)	K.VCEFQFCNDPFLGVYYHKNnKSWMESEFR.V	0.00246397	219.445	219.445	0.00692645	0.00249534
149	HexNAc(6)Hex(5)Fuc(3)	K.VCEFQFCNDPFLGVYYHKNnK.S	2.87e-3 - 3.77e-2	126.56 - 178.90	126.6 - 178.9	0.0062031	0.00158785
149	HexNAc(6)Hex(7)Fuc(1)NeuAc(1)	K.VCEFQFCNDPFLGVYYHKNnK.S	1.46e-7 - 1.00e-2	127.84 - 464.24	39.0 - 464.2	0.0061064	0.00121192
149	HexNAc(6)Hex(7)Fuc(1)NeuAc(2)	K.VCEFQFCNDPFLGVYYHKNnK.S	1.05e-4 - 1.28e-3	139.62 - 160.24	8.2 - 139.6	0.0116091	0.00941763
149	Unoccupied	Y.HKNnKSWmESEF.R	1.65e-8 - 4.48e-5	494.24 - 635.92	26.1 - 51.9	0.2413	0.00375278
165	HexNAc(1)Fuc(1)	R.VYSSANnCTFEYVSQPFLMDLEGK.Q	0.00e+0 - 2.39e-7	503.37 - 1003.66	503.4 - 1003.7	0.00157171	0.000229081
165	HexNAc(2)Hex(7)Fuc(1)	R.VYSSANnCTFEYVSQPFLMDLEGK.Q	1.27e-9 - 5.26e-3	187.03 - 697.44	187.0 - 697.4	0.0102656	0.000908805
165	HexNAc(2)Hex(4)	Y.SSANnCTF.E	1.01e-3 - 4.97e-3	128.62 - 345.39	128.6 - 223.5	0.00218028	0.00104046
165	HexNAc(2)Hex(5)	Y.SSANnCTF.E	1.06e-5 - 1.74e-1	30.00 - 468.33	30.0 - 371.6	0.106347	0.00790369
165	HexNAc(2)Hex(6)	Y.SSANnCTF.E	1.19e-3 - 1.44e-1	78.83 - 190.31	78.8 - 190.3	0.00491341	0.00252562
165	HexNAc(2)Hex(6)Phospho(1)	Y.SSANnCTF.E	0.000513907	232.201	232.201	0.00221218	0.000674469
165	HexNAc(2)Hex(7)	Y.SSANnCTF.E	1.88e-5 - 9.80e-2	49.93 - 241.65	49.9 - 241.6	0.00687155	0.000654029
165	HexNAc(2)Hex(8)	Y.SSANnCTF.E	1.19e-3 - 1.44e-1	79.01 - 188.52	79.0 - 188.5	0.00526054	0.00167653
165	HexNAc(2)Hex(9)	R.VYSSANnCTFEYVSQPFLMDLEGK.Q	1.30e-15 - 2.85e-3	52.80 - 914.81	52.8 - 914.8	0.0023878	0.00031902
165	HexNAc(3)Hex(3)	Y.SSANnCTF.E	1.50e-4 - 2.05e-1	30.00 - 283.00	10.2 - 283.0	0.00475471	0.000535622
165	HexNAc(3)Hex(3)Fuc(1)	Y.SSANnCTF.E	1.21e-5 - 1.74e-1	30.00 - 252.83	19.4 - 252.8	0.0291153	0.00527012
165	HexNAc(3)Hex(4)	R.VYSSANnCTFEYVSQPFLMDLEGK.Q	1.22e-7 - 2.07e-7	444.98 - 549.37	251.8 - 271.1	0.00287512	0.000513095
165	HexNAc(3)Hex(4)Fuc(1)	Y.SSANnCTFEYVSQPF.L	0.000784152	144.891	134.806	0.00211293	0.000230274
165	HexNAc(3)Hex(4)Fuc(1)NeuAc(1)	R.VYSSANnCTFEYVSQPFLMDLEGK.Q	1.39e-9 - 1.24e-2	105.70 - 612.36	105.7 - 612.4	0.00176926	0.000256341
165	HexNAc(3)Hex(5)Fuc(1)	Y.SSANnCTFEYVSQPF.L	2.37e-4 - 3.40e-2	30.00 - 130.56	3.6 - 130.6	0.00251091	0.00066218
165	HexNAc(3)Hex(5)Fuc(1)NeuAc(1)	R.VYSSANnCTFEYVSQPFLMDLEGK.Q	1.32e-8 - 2.52e-4	165.10 - 568.93	162.4 - 452.1	0.00159241	0.000217483
165	HexNAc(3)Hex(6)	R.VYSSANnCTFEYVSQPFLMDLEGK.Q	1.32e-9 - 9.22e-5	266.28 - 602.34	160.6 - 461.0	0.00218764	0.000642988
165	HexNAc(3)Hex(6)NeuAc(1)	R.VYSSANnCTFEYVSQPFLMDLEGK.Q	1.20e-5 - 5.78e-2	30.00 - 446.23	30.0 - 335.9	0.0258445	0.00192194
165	HexNAc(4)Hex(3)Fuc(1)	Y.SSANnCTF.E	1.00e-4 - 6.95e-2	124.50 - 420.72	124.5 - 420.7	0.0746629	0.0103123
165	HexNAc(4)Hex(4)Fuc(1)	Y.SSANnCTF.E	0.00065207	180.533	180.533	0.00898911	0.00502578
165	HexNAc(4)Hex(5)Fuc(1)	Y.SSANnCTFEYVSQPF.L	2.37e-4 - 3.95e-3	30.00 - 176.14	8.0 - 158.5	0.00537841	0.000739663
165	HexNAc(4)Hex(5)Fuc(1)NeuAc(1)	Y.SSANnCTF.E	0.00065207	177.789	177.789	0.019492	0.0055118
165	HexNAc(4)Hex(5)Fuc(1)NeuAc(2)	Y.SSANnCTF.E	1.14e-3 - 7.80e-2	30.00 - 156.21	22.0 - 156.2	0.0046453	0.00140247
165	HexNAc(4)Hex(5)Fuc(2)NeuAc(1)	R.VYSSANnCTFEYVSQPFLMDLEGK.Q	2.39e-7 - 1.41e-5	182.38 - 465.89	3.6 - 35.1	0.000911613	0.000203753
165	HexNAc(4)Hex(5)NeuAc(1)	R.VYSSANnCTFEYVSQPFLMDLEGK.Q	1.32e-5 - 3.68e-2	30.00 - 236.71	5.8 - 236.7	0.00279889	0.00100284
165	HexNAc(5)Hex(3)	R.VYSSANnCTFEYVSQPFLMDLEGK.Q	1.07e-7 - 2.33e-7	406.71 - 521.80	406.7 - 521.8	0.00242416	0.000243645
165	HexNAc(5)Hex(3)Fuc(1)	Y.SSANnCTF.E	1.02e-4 - 1.19e-1	30.00 - 294.92	21.4 - 294.9	0.15022	0.0203185
165	HexNAc(5)Hex(4)	R.VYSSANnCTFEYVSQPFLMDLEGK.Q	1.49723e-05	197.31	26.7946	0.00233354	0.0014834
165	HexNAc(5)Hex(4)Fuc(1)	Y.SSANnCTF.E	1.27e-3 - 1.69e-1	30.00 - 163.74	27.8 - 163.7	0.0282107	0.0141563
165	HexNAc(5)Hex(4)Fuc(2)	R.VYSSANnCTFEYVSQPFLMDLEGK.Q	1.07e-3 - 1.71e-3	137.60 - 188.59	137.6 - 188.6	0.00294402	0.0010368
165	HexNAc(5)Hex(5)Fuc(1)	R.VYSSANnCTFEYVSQPFLMDLEGK.Q	1.32e-12 - 2.81e-6	337.22 - 755.42	229.0 - 603.3	0.0106399	0.00144411
165	HexNAc(5)Hex(5)Fuc(1)NeuAc(1)	Y.SSANnCTF.E	1.02e-4 - 1.28e-3	74.82 - 173.81	74.8 - 173.8	0.0174532	0.00302347
165	HexNAc(5)Hex(5)Fuc(1)NeuAc(2)	Y.SSANnCTF.E	1.02e-4 - 7.18e-3	70.95 - 183.98	71.0 - 184.0	0.013667	0.00488653
165	HexNAc(5)Hex(6)	R.VYSSANnCTFEYVSQPFLmDLEGK.Q	0.0057676	150.685	150.685	0.00185125	0.000152647
165	HexNAc(5)Hex(6)Fuc(1)	Y.SSANnCTF.E	2.13e-3 - 4.71e-2	41.08 - 124.41	41.1 - 124.4	0.00763678	0.00326529
165	HexNAc(5)Hex(6)Fuc(1)NeuAc(1)	Y.SSANnCTF.E	2.34e-4 - 1.28e-3	116.11 - 181.52	85.3 - 159.2	0.0213402	0.00249651
165	HexNAc(5)Hex(6)Fuc(1)NeuAc(2)	Y.SSANnCTF.E	2.13e-3 - 2.06e-1	30.00 - 186.04	1.9 - 136.6	0.0155879	0.00650771
165	HexNAc(5)Hex(6)Fuc(1)NeuAc(3)	Y.SSANnCTF.E	2.13e-3 - 1.74e-1	30.00 - 144.88	9.8 - 144.9	0.0225376	0.00795597
165	HexNAc(5)Hex(6)Fuc(2)NeuAc(1)	R.VYSSANnCTFEYVSQPFLMDLEGK.Q	3.84e-7 - 1.09e-1	30.00 - 514.02	3.6 - 36.7	0.00230094	4.59091e-05
165	HexNAc(5)Hex(6)Fuc(2)NeuAc(2)	R.VYSSANnCTFEYVSQPFLMDLEGK.Q	1.39e-6 - 2.01e-4	149.54 - 462.85	3.6 - 44.5	0.00227241	0.000406212
165	HexNAc(5)Hex(6)NeuAc(2)	R.VYSSANnCTFEYVSQPFLMDLEGK.Q	2.31e-5 - 1.39e-1	30.00 - 276.94	8.0 - 218.7	0.00108978	0.00111544
165	HexNAc(6)Hex(3)Fuc(1)	Y.SSANnCTF.E	0.00140492	140.99 - 153.08	141.0 - 153.1	0.105217	0.00685345
165	HexNAc(6)Hex(4)	R.VYSSANnCTFEYVSQPFLMDLEGK.Q	3.36217e-05	141.758	24.5886	0.00259033	0.000916971
165	HexNAc(6)Hex(4)Fuc(1)	Y.SSANnCTF.E	1.14e-3 - 4.36e-1	30.00 - 146.05	24.0 - 146.1	0.0116223	0.00524606
165	HexNAc(6)Hex(5)Fuc(1)	R.VYSSANnCTFEYVSQPFLMDLEGK.Q	1.39e-10 - 1.04e-5	254.77 - 659.54	179.8 - 536.3	0.00573427	0.00165617
165	HexNAc(6)Hex(5)Fuc(3)	R.VYSSANnCTFEYVSQPFLMDLEGK.Q	1.14e-6 - 1.47e-3	132.06 - 559.98	132.1 - 560.0	0.0161614	0.00147739
165	HexNAc(6)Hex(6)Fuc(1)	R.VYSSANnCTFEYVSQPFLMDLEGK.Q	1.16e-5 - 1.48e-3	182.33 - 354.73	78.8 - 339.4	0.00229726	0.000287598
165	HexNAc(6)Hex(6)Fuc(1)NeuAc(1)	Y.SSANnCTF.E	1.14e-3 - 2.03e-2	60.13 - 168.36	30.6 - 167.9	0.00690286	0.00444978
165	HexNAc(6)Hex(6)Fuc(1)NeuAc(2)	Y.SSANnCTF.E	3.13e-3 - 1.39e-1	30.00 - 179.00	26.5 - 179.0	0.0117951	0.00348084
165	HexNAc(6)Hex(6)Fuc(1)NeuAc(3)	R.VYSSANnCTFEYVSQPFLMDLEGK.Q	1.61e-5 - 7.51e-4	194.00 - 298.67	194.0 - 298.7	0.0237675	0.00100197
165	HexNAc(6)Hex(6)Fuc(2)NeuAc(1)	R.VYSSANnCTFEYVSQPFLMDLEGK.Q	4.13e-7 - 6.10e-2	30.00 - 366.26	1.2 - 44.5	0.00189172	0.000420203
165	HexNAc(6)Hex(6)NeuAc(3)	R.VYSSANnCTFEYVSQPFLMDLEGK.Q	4.32e-6 - 8.75e-5	269.83 - 385.48	269.8 - 385.5	0.00216889	4.83479e-05
165	HexNAc(6)Hex(7)Fuc(1)	R.VYSSANnCTFEYVSQPFLMDLEGK.Q	0.000342143	114.478	81.9499	0.00386389	0.000237272
165	HexNAc(6)Hex(7)Fuc(1)NeuAc(1)	Y.SSANnCTF.E	1.02e-4 - 3.57e-3	91.44 - 195.85	51.5 - 169.8	0.0119376	0.00475067
165	HexNAc(6)Hex(7)Fuc(1)NeuAc(2)	Y.SSANnCTF.E	4.33e-3 - 3.95e-2	115.44 - 186.97	63.7 - 157.8	0.0130756	0.000457601
165	HexNAc(6)Hex(7)Fuc(1)NeuAc(3)	R.VYSSANnCTFEYVSQPFLMDLEGK.Q	2.32e-10 - 1.50e-3	30.00 - 682.99	0.3 - 153.0	0.0597284	0.00341005
165	HexNAc(6)Hex(7)Fuc(1)NeuAc(4)	Y.SSANnCTF.E	4.33e-3 - 2.49e-1	57.06 - 139.54	2.1 - 131.7	0.00812504	0.0012107
165	HexNAc(6)Hex(7)Fuc(2)NeuAc(1)	R.VYSSANnCTFEYVSQPFLMDLEGK.Q	2.21e-5 - 2.07e-1	45.20 - 289.37	3.6 - 136.6	0.00285095	0.000262366
165	HexNAc(6)Hex(7)Fuc(2)NeuAc(2)	R.VYSSANnCTFEYVSQPFLMDLEGK.Q	2.31e-6 - 5.75e-3	74.03 - 325.02	1.2 - 312.3	0.0046549	0.000621981
165	HexNAc(6)Hex(7)Fuc(2)NeuAc(3)	R.VYSSANnCTFEYVSQPFLMDLEGK.Q	1.70e-7 - 4.52e-5	30.00 - 434.55	3.6 - 217.1	0.00546463	0.000293379
165	HexNAc(6)Hex(7)Fuc(3)NeuAc(3)	R.VYSSANnCTFEYVSQPFLMDLEGK.Q	0.000271871	279.823	12.8776	0.0476557	0.0530223
165	Unoccupied	F.RVYSSANnCTFEY.V	4.0038e-07	460.011	30.1825	0.0183	0.0308923
234	HexNAc(1)	F.SALEPLVDLPIGInITRF.Q	8.71153e-08	598.634	598.634	0.000528424	0.000162902
234	HexNAc(1)Fuc(1)	R.DLPQGFSALEPLVDLPIGInITR.F	2.31e-9 - 5.68e-6	323.34 - 626.90	323.3 - 626.9	0.000768157	0.00017544
234	HexNAc(2)Hex(3)	F.SALEPLVDLPIGInITRF.Q	5.03373e-07	360.996	360.996	0.000353151	5.15686e-06
234	HexNAc(2)Hex(4)	F.SALEPLVDLPIGInITRF.Q	7.18e-13 - 6.49e-5	178.76 - 818.83	178.8 - 818.8	0.00170866	0.000176698
234	HexNAc(2)Hex(5)	F.SALEPLVDLPIGInITRF.Q	2.57e-11 - 3.81e-3	51.28 - 787.34	51.3 - 787.3	0.0503421	0.00549221
234	HexNAc(2)Hex(6)	F.SALEPLVDLPIGInITRF.Q	0.00157088	130.51	130.51	0.00730218	0.00148669
234	HexNAc(2)Hex(6)Phospho(1)	R.DLPQGFSALEPLVDLPIGInITR.F	1.63e-5 - 5.02e-5	214.12 - 282.29	214.1 - 282.3	0.000676826	6.75102e-05
234	HexNAc(2)Hex(7)	F.SALEPLVDLPIGInITRF.Q	0.000253247	251.54	232.883	0.00734471	0.000864672
234	HexNAc(2)Hex(8)	F.SALEPLVDLPIGInITRF.Q	1.80e-6 - 3.33e-2	30.00 - 366.72	30.0 - 366.7	0.0111914	0.00118167
234	HexNAc(2)Hex(9)	F.SALEPLVDLPIGInITRF.Q	2.57e-8 - 2.70e-3	101.00 - 604.76	101.0 - 604.8	0.00332862	0.000209354
234	HexNAc(3)Hex(3)	F.SALEPLVDLPIGInITRF.Q	1.36905e-06	335.49	335.49	0.00526373	0.000430569
234	HexNAc(3)Hex(3)Fuc(1)	F.SALEPLVDLPIGInITRF.Q	0.000124232	384.984	384.984	0.0112895	0.00125485
234	HexNAc(3)Hex(4)Fuc(1)	F.SALEPLVDLPIGInITRF.Q	1.80e-6 - 1.03e-3	88.37 - 360.55	88.4 - 360.5	0.00373715	0.000356277
234	HexNAc(3)Hex(4)Fuc(1)NeuAc(1)	F.SALEPLVDLPIGInITRF.Q	2.27e-4 - 4.52e-2	30.00 - 177.14	20.2 - 177.1	0.00125138	8.17875e-05
234	HexNAc(3)Hex(4)NeuAc(1)	R.DLPQGFSALEPLVDLPIGInITR.F	4.35e-6 - 2.01e-3	30.59 - 361.59	30.6 - 361.6	0.000712676	0.000124203
234	HexNAc(3)Hex(5)	F.SALEPLVDLPIGInITRF.Q	1.57e-5 - 2.27e-4	190.28 - 281.43	190.3 - 281.4	0.00199718	0.000292169
234	HexNAc(3)Hex(5)Fuc(1)	F.SALEPLVDLPIGInITRF.Q	5.25e-7 - 3.10e-6	343.69 - 425.52	343.7 - 425.5	0.00358633	0.000510473
234	HexNAc(3)Hex(5)Fuc(1)NeuAc(1)	F.SALEPLVDLPIGInITRF.Q	1.41e-5 - 3.33e-2	33.53 - 392.69	33.5 - 392.7	0.00206533	0.000239839
234	HexNAc(3)Hex(5)NeuAc(1)	F.SALEPLVDLPIGInITRF.Q	0.00241033	115.156	115.156	0.00109492	0.0011719
234	HexNAc(3)Hex(6)	R.DLPQGFSALEPLVDLPIGInITR.F	1.32e-8 - 2.33e-7	422.83 - 586.46	422.8 - 586.5	0.0025515	0.000445351
234	HexNAc(3)Hex(6)Fuc(1)NeuAc(1)	R.DLPQGFSALEPLVDLPIGInITR.F	1.18e-6 - 1.42e-5	330.29 - 376.17	330.3 - 376.2	0.00181571	0.000137218
234	HexNAc(3)Hex(6)NeuAc(1)	F.SALEPLVDLPIGInITRF.Q	1.63e-4 - 6.04e-2	30.00 - 222.29	28.6 - 222.3	0.00126144	0.000240293
234	HexNAc(4)Hex(3)	F.SALEPLVDLPIGInITRF.Q	3.98e-6 - 3.39e-5	189.96 - 271.58	190.0 - 271.6	0.00240255	0.000216596
234	HexNAc(4)Hex(3)Fuc(1)	F.SALEPLVDLPIGInITRF.Q	1.79e-5 - 2.08e-5	301.10 - 341.89	281.5 - 300.0	0.050965	0.0053452
234	HexNAc(4)Hex(4)Fuc(1)	F.SALEPLVDLPIGInITRF.Q	5.03e-7 - 6.20e-4	184.97 - 386.36	185.0 - 386.4	0.0189799	0.00240938
234	HexNAc(4)Hex(4)NeuAc(1)	R.DLPQGFSALEPLVDLPIGInITR.F	4.99e-5 - 2.32e-4	121.16 - 222.97	121.2 - 223.0	0.000994569	0.000761991
234	HexNAc(4)Hex(5)Fuc(1)	F.SALEPLVDLPIGInITRF.Q	1.19e-5 - 3.33e-2	30.00 - 355.52	30.0 - 355.5	0.0129869	0.00170064
234	HexNAc(4)Hex(5)Fuc(1)NeuAc(1)	F.SALEPLVDLPIGInITRF.Q	1.06e-5 - 2.97e-4	151.75 - 305.97	151.8 - 306.0	0.018647	0.0113858
234	HexNAc(4)Hex(5)Fuc(1)NeuAc(2)	R.DLPQGFSALEPLVDLPIGInITR.F	2.32e-11 - 1.29e-2	30.00 - 712.35	4.2 - 258.9	0.0144601	0.00623383
234	HexNAc(4)Hex(5)Fuc(2)NeuAc(1)	R.DLPQGFSALEPLVDLPIGInITR.F	1.23e-5 - 3.82e-4	114.77 - 251.77	3.7 - 39.1	0.00330584	0.00044165
234	HexNAc(4)Hex(5)Fuc(3)NeuAc(2)	R.DLPQGFSALEPLVDLPIGInITR.F	2.44e-5 - 2.99e-4	228.29 - 249.03	12.8 - 37.7	0.00173363	0.000439907
234	HexNAc(4)Hex(5)NeuAc(1)	R.DLPQGFSALEPLVDLPIGInITR.F	2.11e-6 - 1.17e-1	124.31 - 556.77	124.3 - 556.8	0.00223927	0.000488755
234	HexNAc(4)Hex(5)NeuAc(2)	R.DLPQGFSALEPLVDLPIGInITR.F	1.25e-3 - 2.42e-3	165.23 - 309.23	165.2 - 309.2	0.00108728	0.000379617
234	HexNAc(4)Hex(6)Fuc(2)	R.DLPQGFSALEPLVDLPIGInITR.F	0.00573111	236.62	236.62	0.00141131	0.000795882
234	HexNAc(5)Hex(3)	F.SALEPLVDLPIGInITRF.Q	1.19e-5 - 2.27e-4	172.25 - 336.58	172.3 - 336.6	0.0110454	0.00150758
234	HexNAc(5)Hex(3)Fuc(1)	F.SALEPLVDLPIGInITRF.Q	1.80e-6 - 4.56e-3	52.33 - 452.27	52.3 - 452.3	0.181846	0.0139696
234	HexNAc(5)Hex(4)	F.SALEPLVDLPIGInITRF.Q	2.27e-4 - 3.33e-2	30.00 - 180.13	30.0 - 180.1	0.0110078	0.00145431
234	HexNAc(5)Hex(4)Fuc(1)	F.SALEPLVDLPIGInITRF.Q	0.00378944	197.948	153.162	0.0726587	0.0114583
234	HexNAc(5)Hex(4)Fuc(2)	F.SALEPLVDLPIGInITRF.Q	1.29e-3 - 4.85e-3	195.27 - 245.29	195.3 - 245.3	0.00412883	0.000412908
234	HexNAc(5)Hex(5)Fuc(1)	F.SALEPLVDLPIGInITRF.Q	1.19e-5 - 2.70e-3	108.78 - 352.58	108.8 - 352.6	0.0460994	0.00416642
234	HexNAc(5)Hex(5)Fuc(1)NeuAc(1)	F.SALEPLVDLPIGInITRF.Q	1.54e-5 - 2.42e-2	79.80 - 247.59	51.0 - 88.1	0.0369538	0.0186555
234	HexNAc(5)Hex(5)Fuc(1)NeuAc(2)	F.SALEPLVDLPIGInITRF.Q	1.29e-3 - 4.85e-3	208.27 - 252.33	208.3 - 252.3	0.00846654	0.00154655
234	HexNAc(5)Hex(5)Fuc(2)	R.DLPQGFSALEPLVDLPIGInITR.F	1.08e-4 - 2.69e-3	258.48 - 466.52	77.2 - 466.5	0.00171097	0.000825255
234	HexNAc(5)Hex(5)Fuc(2)NeuAc(2)	R.DLPQGFSALEPLVDLPIGInITR.F	2.30e-4 - 2.36e-3	247.04 - 298.41	247.0 - 298.4	0.000451885	0.000428301
234	HexNAc(5)Hex(5)NeuAc(1)	R.DLPQGFSALEPLVDLPIGInITR.F	2.19e-6 - 2.38e-2	283.94 - 577.39	23.1 - 35.4	0.00185246	0.00106887
234	HexNAc(5)Hex(6)Fuc(1)	F.SALEPLVDLPIGInITRF.Q	1.19e-5 - 2.70e-3	108.09 - 324.07	108.1 - 324.1	0.0386366	0.00432099
234	HexNAc(5)Hex(6)Fuc(1)NeuAc(1)	F.SALEPLVDLPIGInITRF.Q	1.19e-5 - 6.04e-2	30.00 - 355.08	28.6 - 55.4	0.0472714	0.0268143
234	HexNAc(5)Hex(6)Fuc(1)NeuAc(2)	R.DLPQGFSALEPLVDLPIGInITR.F	1.39e-9 - 2.26e-3	30.00 - 646.50	3.4 - 82.0	0.0784129	0.0560645
234	HexNAc(5)Hex(6)Fuc(1)NeuAc(3)	R.DLPQGFSALEPLVDLPIGInITRFQTLLALHRSYLTPGDSSSGWTAGAAAYYVGYLQPR.T	0.000100459	237.608	19.0013	0.0205545	0.0202244
234	HexNAc(5)Hex(6)Fuc(2)	R.DLPQGFSALEPLVDLPIGInITR.F	1.46e-4 - 5.65e-2	30.00 - 253.62	30.0 - 253.6	0.00340412	0.00207842
234	HexNAc(5)Hex(6)Fuc(2)NeuAc(1)	F.SALEPLVDLPIGInITRF.Q	0.00106884	165.349	40.5264	0.000807435	0.000349702
234	HexNAc(5)Hex(6)Fuc(2)NeuAc(2)	R.DLPQGFSALEPLVDLPIGInITR.F	2.31e-6 - 2.51e-3	130.65 - 349.14	1.1 - 18.1	0.00291674	0.000289711
234	HexNAc(5)Hex(6)NeuAc(1)	R.DLPQGFSALEPLVDLPIGInITR.F	1.60668e-05	415.691	10.7579	0.00423418	0.000438222
234	HexNAc(5)Hex(6)NeuAc(2)	R.DLPQGFSALEPLVDLPIGInITR.F	2.56e-6 - 2.70e-1	30.00 - 370.04	4.1 - 305.5	0.00162294	0.00117514
234	HexNAc(6)Hex(3)Fuc(1)	F.SALEPLVDLPIGInITRF.Q	1.80e-6 - 4.59e-4	161.10 - 489.35	161.1 - 489.3	0.0385308	0.00790083
234	HexNAc(6)Hex(4)Fuc(1)	F.SALEPLVDLPIGInITRF.Q	1.54e-5 - 3.31e-2	70.40 - 269.02	70.4 - 269.0	0.0133374	0.000997871
234	HexNAc(6)Hex(5)Fuc(1)	F.SALEPLVDLPIGInITRF.Q	1.26e-4 - 4.68e-3	63.25 - 213.50	63.2 - 213.5	0.00979896	0.00104163
234	HexNAc(6)Hex(5)Fuc(2)	R.DLPQGFSALEPLVDLPIGInITR.F	1.37e-5 - 2.01e-3	112.75 - 179.08	112.7 - 179.1	0.00166094	0.000492948
234	HexNAc(6)Hex(5)Fuc(2)NeuAc(1)	R.DLPQGFSALEPLVDLPIGInITR.F	2.34e-5 - 2.23e-3	233.75 - 347.56	233.7 - 347.6	0.00148502	0.000122913
234	HexNAc(6)Hex(5)Fuc(3)	F.SALEPLVDLPIGInITRF.Q	1.06e-3 - 1.15e-2	217.28 - 273.99	217.3 - 274.0	0.0060591	0.00343261
234	HexNAc(6)Hex(6)Fuc(1)	F.SALEPLVDLPIGInITRF.Q	4.38664e-05	171.33 - 181.37	171.3 - 181.4	0.00538928	0.00437038
234	HexNAc(6)Hex(6)Fuc(1)NeuAc(1)	F.SALEPLVDLPIGInITRF.Q	1.04e-5 - 2.31e-2	30.00 - 252.40	30.0 - 252.4	0.00630656	0.00573988
234	HexNAc(6)Hex(6)Fuc(1)NeuAc(2)	F.SALEPLVDLPIGInITRF.Q	1.04e-5 - 1.11e-4	200.91 - 249.40	200.9 - 249.4	0.00463592	0.00100868
234	HexNAc(6)Hex(6)Fuc(1)NeuAc(3)	R.DLPQGFSALEPLVDLPIGInITR.F	1.16e-5 - 2.48e-3	73.43 - 346.60	73.4 - 346.6	0.00570116	0.00102802
234	HexNAc(6)Hex(6)Fuc(2)NeuAc(1)	R.DLPQGFSALEPLVDLPIGInITR.F	1.17e-4 - 8.95e-3	89.88 - 183.95	3.6 - 27.5	0.00260669	0.000222925
234	HexNAc(6)Hex(6)NeuAc(2)	R.DLPQGFSALEPLVDLPIGInITR.F	4.94e-5 - 1.65e-1	75.69 - 222.69	75.7 - 222.7	0.00083634	2.93685e-05
234	HexNAc(6)Hex(6)NeuAc(3)	R.DLPQGFSALEPLVDLPIGInITR.F	2.53e-3 - 9.19e-2	83.27 - 106.84	83.3 - 106.8	0.00272393	0.000662362
234	HexNAc(6)Hex(7)Fuc(1)	F.SALEPLVDLPIGInITRF.Q	0.000227419	168.66 - 190.22	168.7 - 190.2	0.011608	0.000114864
234	HexNAc(6)Hex(7)Fuc(1)NeuAc(1)	F.SALEPLVDLPIGInITRF.Q	1.19e-5 - 1.34e-1	30.00 - 325.90	14.1 - 80.9	0.0228984	0.00088267
234	HexNAc(6)Hex(7)Fuc(1)NeuAc(2)	F.SALEPLVDLPIGInITRF.Q	2.00e-3 - 3.33e-2	30.00 - 119.17	3.4 - 29.6	0.0102764	0.00781313
234	HexNAc(6)Hex(7)Fuc(1)NeuAc(3)	R.DLPQGFSALEPLVDLPIGInITR.F	2.32e-11 - 3.22e-1	30.00 - 702.26	0.4 - 123.4	0.018235	0.0165812
234	HexNAc(6)Hex(7)Fuc(2)NeuAc(1)	R.DLPQGFSALEPLVDLPIGInITR.F	2.71e-7 - 8.69e-2	30.00 - 447.49	1.2 - 39.9	0.00509244	0.000383039
234	HexNAc(6)Hex(7)Fuc(2)NeuAc(2)	R.DLPQGFSALEPLVDLPIGInITR.F	1.77e-6 - 8.69e-2	30.00 - 389.66	1.6 - 130.7	0.00474315	0.00125196
234	HexNAc(6)Hex(7)Fuc(2)NeuAc(3)	R.DLPQGFSALEPLVDLPIGInITR.F	1.19e-5 - 2.25e-3	30.00 - 266.80	1.2 - 44.3	0.00195572	0.000302909
234	HexNAc(6)Hex(7)NeuAc(2)	R.DLPQGFSALEPLVDLPIGInITR.F	0.000938656	273.852	273.852	0.00264987	0.00349734
234	Unoccupied	F.SALEPLVDLPIGInITRF.Q	0.00e+0 - 2.39e-7	386.36 - 1035.54	386.4 - 969.4	0	0
282	HexNAc(1)	K.YNEnGTITDAVDCALDPLSETK.C	1.72e-9 - 9.70e-7	354.59 - 655.79	354.6 - 655.8	0.00416821	0.000365276
282	HexNAc(1)Fuc(1)	K.YNEnGTITDAVDCALDPLSETK.C	0.00e+0 - 1.83e-10	663.98 - 1045.19	664.0 - 1045.2	0.00989685	0.000463103
282	HexNAc(2)Hex(3)Fuc(1)	K.YNEnGTITDAVDCALDPLSETK.C	2.31e-13 - 4.68e-7	367.24 - 833.18	367.2 - 833.2	0.000522126	6.55733e-05
282	HexNAc(2)Hex(5)Fuc(1)	K.YNEnGTITDAVDCALDPLSETK.C	1.05e-6 - 5.95e-5	136.96 - 421.55	137.0 - 421.5	0.000785539	8.97597e-05
282	HexNAc(2)Hex(7)Fuc(1)	K.YNEnGTITDAVDCALDPLSETK.C	1.70e-4 - 2.84e-1	30.00 - 424.49	19.2 - 424.5	0.0116342	0.00161966
282	HexNAc(2)Hex(4)	K.YNEnGTITDAVDCALDPLSETK.C	0.00e+0 - 3.21e-8	563.57 - 1000.27	563.6 - 1000.3	0.00287491	0.00301633
282	HexNAc(2)Hex(5)	K.YNEnGTITDAVDCALDPLSETK.C	1.00e-15 - 9.79e-2	30.00 - 905.79	11.2 - 905.8	0.046698	0.00194769
282	HexNAc(2)Hex(6)	K.YNEnGTITDAVDCALDPLSETK.C	1.00e-16 - 2.27e-5	264.42 - 952.05	264.4 - 952.1	0.00209343	0.000216775
282	HexNAc(2)Hex(6)Phospho(1)	K.YNEnGTITDAVDCALDPLSETK.C	1.32e-10 - 1.07e-7	521.66 - 688.21	521.7 - 688.2	0.00232031	0.000138167
282	HexNAc(2)Hex(8)	K.YNEnGTITDAVDCALDPLSETK.C	1.39e-11 - 2.72e-7	432.24 - 729.30	432.2 - 729.3	0.00234237	0.00233883
282	HexNAc(3)Hex(3)	K.YNEnGTITDAVDCALDPLSETK.C	1.32e-14 - 4.41e-7	444.13 - 869.79	444.1 - 869.8	0.00425353	0.00080136
282	HexNAc(3)Hex(3)Fuc(1)	K.YNEnGTITDAVDCALDPLSETK.C	1.22e-7 - 2.07e-7	474.29 - 551.78	474.3 - 551.8	0.0171698	0.000619214
282	HexNAc(3)Hex(4)Fuc(1)	K.YNEnGTITDAVDCALDPLSETK.C	1.32e-12 - 2.36e-7	379.71 - 761.16	379.7 - 761.2	0.00181341	0.000109597
282	HexNAc(3)Hex(5)Fuc(1)	K.YNEnGTITDAVDCALDPLSETK.C	2.70e-9 - 9.69e-5	229.40 - 616.48	229.4 - 616.5	0.00174899	0.000130738
282	HexNAc(3)Hex(5)Fuc(1)NeuAc(1)	K.YNEnGTITDAVDCALDPLSETK.C	1.01e-5 - 8.16e-4	133.87 - 474.14	133.9 - 474.1	0.000817191	6.92056e-05
282	HexNAc(3)Hex(5)NeuAc(1)	K.YNEnGTITDAVDCALDPLSETK.C	1.75e-6 - 1.00e-4	180.13 - 405.45	180.1 - 405.5	0.00131524	5.80745e-05
282	HexNAc(3)Hex(6)	K.YNEnGTITDAVDCALDPLSETK.C	6.82e-6 - 1.23e-5	250.60 - 352.62	250.6 - 352.6	0.000633021	0.000116219
282	HexNAc(3)Hex(6)NeuAc(1)	K.YNEnGTITDAVDCALDPLSETK.C	1.05e-5 - 2.75e-1	125.83 - 434.21	125.8 - 434.2	0.0119201	0.0060332
282	HexNAc(4)Hex(3)	K.YNEnGTITDAVDCALDPLSETK.C	2.31e-9 - 4.68e-7	370.99 - 638.22	371.0 - 638.2	0.000862657	5.56566e-05
282	HexNAc(4)Hex(3)Fuc(1)	K.YNEnGTITDAVDCALDPLSETK.C	1.39e-12 - 3.27e-4	141.20 - 787.95	141.2 - 787.9	0.0840664	0.00140875
282	HexNAc(4)Hex(4)Fuc(1)	K.YNEnGTITDAVDCALDPLSETK.C	1.32e-12 - 1.58e-3	69.70 - 771.76	29.2 - 771.8	0.0190095	0.000539946
282	HexNAc(4)Hex(4)NeuAc(1)	K.YNEnGTITDAVDCALDPLSETK.C	1.07e-7 - 2.29e-2	113.68 - 606.80	113.7 - 606.8	0.0044088	0.000136226
282	HexNAc(4)Hex(5)Fuc(1)	K.YNEnGTITDAVDCALDPLSETK.C	1.07e-7 - 8.75e-3	37.92 - 548.93	37.9 - 548.9	0.00998941	0.000273193
282	HexNAc(4)Hex(5)Fuc(1)NeuAc(1)	K.YNEnGTITDAVDCALDPLSETK.C	2.70e-10 - 5.91e-4	138.60 - 680.87	131.9 - 680.9	0.0133732	0.00123292
282	HexNAc(4)Hex(5)Fuc(1)NeuAc(2)	K.YNEnGTITDAVDCALDPLSETK.C	4.75e-9 - 5.59e-7	439.57 - 601.89	2.2 - 12.9	0.00916369	0.00204931
282	HexNAc(4)Hex(5)Fuc(2)NeuAc(1)	K.YNEnGTITDAVDCALDPLSETK.C	1.29e-6 - 9.57e-1	31.50 - 480.45	2.8 - 35.2	0.00388342	0.00143701
282	HexNAc(4)Hex(5)Fuc(3)NeuAc(1)	K.YNEnGTITDAVDCALDPLSETK.C	1.35e-8 - 2.18e-1	30.00 - 639.41	7.9 - 13.9	0.00494169	0.0067127
282	HexNAc(4)Hex(5)Fuc(3)NeuAc(2)	K.YNEnGTITDAVDCALDPLSETK.C	2.00527e-06	471.867	22.1851	0.000790537	0.000505279
282	HexNAc(4)Hex(5)NeuAc(1)	K.YNEnGTITDAVDCALDPLSETK.C	1.49e-5 - 2.88e-2	224.89 - 448.69	224.9 - 448.7	0.00392902	0.000291453
282	HexNAc(4)Hex(6)Fuc(2)	K.YNEnGTITDAVDCALDPLSETK.C	1.11e-4 - 4.48e-4	234.98 - 284.30	235.0 - 284.3	0.000829572	0.000239422
282	HexNAc(5)Hex(3)Fuc(1)	K.YNEnGTITDAVDCALDPLSETK.C	1.04e-8 - 8.03e-2	30.00 - 626.83	30.0 - 626.8	0.146064	0.00346866
282	HexNAc(5)Hex(3)Fuc(2)	K.YNEnGTITDAVDCALDPLSETK.C	0.00015463	309.07 - 312.48	309.1 - 312.5	0.00491122	0.000530571
282	HexNAc(5)Hex(4)	K.YNEnGTITDAVDCALDPLSETK.C	1.98e-4 - 1.69e-2	49.69 - 164.78	49.7 - 164.8	0.000650738	7.20272e-05
282	HexNAc(5)Hex(4)Fuc(1)	K.YNEnGTITDAVDCALDPLSETK.C	1.32e-10 - 3.49e-2	30.00 - 667.17	30.0 - 667.2	0.0461086	0.00125626
282	HexNAc(5)Hex(4)Fuc(2)	K.YNEnGTITDAVDCALDPLSETK.C	1.32e-5 - 3.49e-2	61.30 - 311.22	61.3 - 311.2	0.00985977	0.000627552
282	HexNAc(5)Hex(5)Fuc(1)	K.YNEnGTITDAVDCALDPLSETK.C	1.32e-9 - 1.00e-3	86.37 - 633.71	86.4 - 633.7	0.0184733	0.00108545
282	HexNAc(5)Hex(5)Fuc(1)NeuAc(1)	K.YNEnGTITDAVDCALDPLSETK.C	1.32e-9 - 2.72e-3	80.72 - 615.95	43.7 - 80.4	0.0203176	0.00285277
282	HexNAc(5)Hex(5)Fuc(1)NeuAc(2)	K.YNEnGTITDAVDCALDPLSETK.C	1.21e-7 - 2.39e-7	451.60 - 533.26	451.6 - 533.3	0.016049	0.00143397
282	HexNAc(5)Hex(5)Fuc(2)	K.YNEnGTITDAVDCALDPLSETK.C	1.95e-3 - 2.40e-2	30.00 - 202.15	30.0 - 202.1	0.00238014	0.00076742
282	HexNAc(5)Hex(5)Fuc(2)NeuAc(1)	K.YNEnGTITDAVDCALDPLSETK.C	2.07e-7 - 5.79e-6	251.52 - 450.99	5.6 - 32.6	0.00152315	0.000167051
282	HexNAc(5)Hex(5)NeuAc(1)	K.YNEnGTITDAVDCALDPLSETK.C	1.49e-5 - 3.26e-4	255.88 - 455.46	6.0 - 55.1	0.00255655	0.000162947
282	HexNAc(5)Hex(5)NeuAc(2)	K.YNEnGTITDAVDCALDPLSETK.C	5.14e-4 - 1.49e-1	58.49 - 263.22	58.5 - 263.2	0.000626491	4.25548e-05
282	HexNAc(5)Hex(6)Fuc(1)	K.YNEnGTITDAVDCALDPLSETK.C	1.39e-10 - 1.50e-5	201.51 - 671.78	201.5 - 671.8	0.0155142	0.0012575
282	HexNAc(5)Hex(6)Fuc(1)NeuAc(1)	K.YNEnGTITDAVDCALDPLSETK.C	1.13e-7 - 4.82e-4	191.30 - 541.63	23.2 - 541.6	0.0200724	0.00188287
282	HexNAc(5)Hex(6)Fuc(1)NeuAc(2)	K.YNEnGTITDAVDCALDPLSETK.C	1.32e-9 - 3.82e-4	84.52 - 632.65	3.6 - 479.3	0.0291732	0.00243636
282	HexNAc(5)Hex(6)Fuc(1)NeuAc(3)	K.YNEnGTITDAVDCALDPLSETK.C	1.60e-7 - 1.84e-3	51.35 - 540.91	4.5 - 511.5	0.0337433	0.000516283
282	HexNAc(5)Hex(6)Fuc(2)	K.YNEnGTITDAVDCALDPLSETK.C	2.32e-4 - 1.95e-3	75.36 - 231.22	75.0 - 75.4	0.00249794	0.000414259
282	HexNAc(5)Hex(6)Fuc(2)NeuAc(1)	K.YNEnGTITDAVDCALDPLSETK.C	1.29e-7 - 9.40e-6	210.65 - 506.76	5.6 - 29.4	0.00352604	0.000107728
282	HexNAc(5)Hex(6)Fuc(2)NeuAc(2)	K.YNEnGTITDAVDCALDPLSETK.C	1.28e-6 - 1.13e-3	163.60 - 412.66	2.2 - 30.0	0.00576178	0.00118555
282	HexNAc(5)Hex(6)NeuAc(1)	K.YNEnGTITDAVDCALDPLSETK.C	1.49e-5 - 1.49e-1	30.00 - 470.40	30.0 - 194.3	0.00330053	0.00155929
282	HexNAc(6)Hex(3)Fuc(1)	K.YNEnGTITDAVDCALDPLSETK.C	1.07e-7 - 3.68e-2	30.00 - 536.01	30.0 - 536.0	0.0599718	0.00135912
282	HexNAc(6)Hex(3)Fuc(2)	K.YNEnGTITDAVDCALDPLSETK.C	1.05e-6 - 1.42e-5	144.10 - 414.10	144.1 - 414.1	0.00666521	0.00044074
282	HexNAc(6)Hex(4)Fuc(1)	K.YNEnGTITDAVDCALDPLSETK.C	1.32e-9 - 2.79e-3	30.00 - 614.43	30.0 - 614.4	0.021641	0.00114536
282	HexNAc(6)Hex(4)Fuc(2)	K.YNEnGTITDAVDCALDPLSETK.C	0.00193958	162.37 - 183.92	162.4 - 183.9	0.00360209	0.000149875
282	HexNAc(6)Hex(5)Fuc(1)	K.YNEnGTITDAVDCALDPLSETK.C	1.21e-7 - 2.31e-6	349.13 - 512.28	349.1 - 512.3	0.0130543	0.000979056
282	HexNAc(6)Hex(5)Fuc(2)	K.YNEnGTITDAVDCALDPLSETK.C	1.51e-7 - 1.70e-7	414.31 - 450.14	414.3 - 450.1	0.00431077	0.00021933
282	HexNAc(6)Hex(5)Fuc(2)NeuAc(1)	K.YNEnGTITDAVDCALDPLSETK.C	1.33e-7 - 4.44e-2	35.87 - 527.24	35.9 - 527.2	0.0028031	0.00176116
282	HexNAc(6)Hex(5)Fuc(3)	K.YNEnGTITDAVDCALDPLSETK.C	1.04e-7 - 3.68e-2	59.52 - 562.33	59.5 - 562.3	0.0128895	0.0012134
282	HexNAc(6)Hex(6)Fuc(1)	K.YNEnGTITDAVDCALDPLSETK.C	1.39e-9 - 5.79e-6	266.95 - 648.94	267.0 - 648.9	0.00563346	0.000324805
282	HexNAc(6)Hex(6)Fuc(1)NeuAc(1)	K.YNEnGTITDAVDCALDPLSETK.C	1.88e-7 - 2.67e-1	30.00 - 531.82	5.1 - 531.8	0.00662638	0.000682977
282	HexNAc(6)Hex(6)Fuc(1)NeuAc(2)	K.YNEnGTITDAVDCALDPLSETK.C	1.51e-7 - 7.69e-3	30.00 - 464.33	30.0 - 464.3	0.00866151	0.000381686
282	HexNAc(6)Hex(6)Fuc(1)NeuAc(3)	K.YNEnGTITDAVDCALDPLSETK.C	2.96e-6 - 1.80e-4	75.72 - 336.29	75.7 - 336.3	0.00757968	0.000261596
282	HexNAc(6)Hex(6)Fuc(2)	K.YNEnGTITDAVDCALDPLSETK.C	5.44089e-05	189.518	81.7254	0.000865639	0.000522126
282	HexNAc(6)Hex(6)Fuc(2)NeuAc(1)	K.YNEnGTITDAVDCALDPLSETK.C	5.59e-7 - 1.19e-5	256.50 - 421.87	11.9 - 60.3	0.000699832	6.62976e-05
282	HexNAc(6)Hex(6)NeuAc(1)	K.YNEnGTITDAVDCALDPLSETK.C	1.05e-5 - 1.25e-4	325.68 - 369.64	16.0 - 32.6	0.000978713	0.000274109
282	HexNAc(6)Hex(6)NeuAc(2)	K.YNEnGTITDAVDCALDPLSETK.C	4.87e-5 - 8.05e-5	289.26 - 341.71	289.3 - 341.7	0.000423193	3.18825e-05
282	HexNAc(6)Hex(6)NeuAc(3)	K.YNEnGTITDAVDCALDPLSETK.C	1.86e-5 - 1.53e-3	45.79 - 452.60	45.8 - 452.6	0.00132219	7.80574e-05
282	HexNAc(6)Hex(7)Fuc(1)	K.YNEnGTITDAVDCALDPLSETK.C	1.32e-9 - 1.37e-5	195.05 - 644.35	195.1 - 644.3	0.00864333	0.00055656
282	HexNAc(6)Hex(7)Fuc(1)NeuAc(1)	K.YNEnGTITDAVDCALDPLSETK.C	1.12e-6 - 4.66e-2	104.73 - 517.06	104.7 - 517.1	0.010661	0.000262894
282	HexNAc(6)Hex(7)Fuc(1)NeuAc(2)	K.YNEnGTITDAVDCALDPLSETK.C	1.21e-7 - 7.52e-2	80.67 - 496.32	1.6 - 268.8	0.0159809	0.00241717
282	HexNAc(6)Hex(7)Fuc(1)NeuAc(3)	K.YNEnGTITDAVDCALDPLSETK.C	1.70e-7 - 2.36e-3	30.00 - 534.86	0.2 - 334.5	0.0266461	0.00182071
282	HexNAc(6)Hex(7)Fuc(1)NeuAc(4)	K.YNEnGTITDAVDCALDPLSETK.C	1.92e-7 - 6.10e-2	36.81 - 397.39	0.9 - 177.6	0.0307302	0.00510835
282	HexNAc(6)Hex(7)Fuc(2)NeuAc(1)	K.YNEnGTITDAVDCALDPLSETK.C	1.51e-7 - 3.52e-2	30.00 - 446.94	3.6 - 81.3	0.00274391	0.000514323
282	HexNAc(6)Hex(7)Fuc(2)NeuAc(2)	K.YNEnGTITDAVDCALDPLSETK.C	2.39e-7 - 5.08e-3	48.08 - 441.25	1.2 - 29.9	0.00302854	0.000492775
282	HexNAc(6)Hex(7)Fuc(2)NeuAc(3)	K.YNEnGTITDAVDCALDPLSETK.C	1.70e-7 - 1.32e-1	62.27 - 436.02	1.2 - 37.6	0.00458832	0.000345391
282	HexNAc(6)Hex(7)Fuc(3)NeuAc(2)	K.YNEnGTITDAVDCALDPLSETK.C	1.14e-6 - 1.42e-2	30.00 - 544.99	12.3 - 45.4	0.0221283	7.54079e-05
282	HexNAc(6)Hex(7)NeuAc(1)	K.YNEnGTITDAVDCALDPLSETK.C	1.22e-5 - 2.59e-4	263.42 - 432.46	2.2 - 20.0	0.00272165	0.000370188
282	Unoccupied	L.KYNEnGTITDAVDCAL.D	1.80e-14 - 3.00e-6	439.64 - 867.07	25.4 - 80.1	0.053	0.0853039
331	HexNAc(1)Fuc(1)	F.RVQPTESIVRFPnITNLCPF.G	2.49e-3 - 8.30e-3	79.13 - 130.67	79.1 - 130.7	0.00224726	0.00110731
331	HexNAc(2)Hex(5)	F.RVQPTESIVRFPnITNL.C	3.49e-5 - 6.47e-4	122.58 - 236.29	122.6 - 236.3	0.150525	0.0139641
331	HexNAc(2)Hex(6)	F.RVQPTESIVRFPnITNLCPF.G	1.22e-3 - 9.76e-3	216.96 - 245.13	217.0 - 245.1	0.00790571	0.000812652
331	HexNAc(2)Hex(7)	F.RVQPTESIVRFPnITNLCPF.G	4.03e-4 - 1.81e-3	148.92 - 155.22	148.9 - 155.2	0.00742621	0.00235937
331	HexNAc(2)Hex(8)	F.RVQPTESIVRFPnITNLCPFGEVF.N	1.34e-6 - 8.31e-5	163.64 - 300.44	109.3 - 300.4	0.0083052	0.000354396
331	HexNAc(3)Hex(3)	F.RVQPTESIVRFPnITNLCPF.G	1.23e-4 - 3.37e-3	116.84 - 209.93	116.8 - 209.9	0.00872796	0.000600748
331	HexNAc(3)Hex(3)Fuc(1)	F.RVQPTESIVRFPnITNL.C	1.24e-4 - 6.47e-4	150.33 - 173.92	150.3 - 173.9	0.0519854	0.00275964
331	HexNAc(3)Hex(4)	F.RVQPTESIVRFPnITNLCPF.G	1.61e-3 - 2.25e-3	59.10 - 119.45	59.1 - 119.4	0.00203819	0.000326278
331	HexNAc(3)Hex(4)Fuc(1)	F.RVQPTESIVRFPnITNLCPF.G	0.00138271	164.78 - 185.92	164.8 - 185.9	0.0106571	0.00349631
331	HexNAc(3)Hex(4)Fuc(1)NeuAc(1)	F.RVQPTESIVRFPnITNLCPF.G	4.03e-4 - 3.68e-3	50.08 - 129.30	50.1 - 129.3	0.00278496	0.000871
331	HexNAc(3)Hex(5)	F.RVQPTESIVRFPnITNLCPF.G	1.05e-3 - 4.41e-2	30.00 - 144.18	21.9 - 144.2	0.00857753	0.00272268
331	HexNAc(3)Hex(5)Fuc(1)	F.RVQPTESIVRFPnITNLCPF.G	1.84e-3 - 1.84e-2	109.33 - 132.54	109.3 - 132.5	0.00745493	0.00232457
331	HexNAc(3)Hex(5)Fuc(1)NeuAc(1)	F.RVQPTESIVRFPnITNLCPF.G	1.42e-3 - 8.54e-2	30.00 - 143.61	30.0 - 143.6	0.0023542	0.00131726
331	HexNAc(3)Hex(6)	F.RVQPTESIVRFPnITNLCPF.G	6.03e-3 - 2.00e-2	82.62 - 153.05	82.6 - 153.0	0.00537029	0.000643521
331	HexNAc(3)Hex(6)NeuAc(1)	F.RVQPTESIVRFPnITNLCPFGEVF.N	1.82e-4 - 4.05e-3	37.98 - 180.62	38.0 - 180.6	0.00511333	0.000242084
331	HexNAc(4)Hex(3)Fuc(1)	F.RVQPTESIVRFPnITNL.C	3.60e-4 - 8.89e-2	30.00 - 261.77	30.0 - 261.8	0.183387	0.00745802
331	HexNAc(4)Hex(4)Fuc(1)	F.RVQPTESIVRFPnITNL.C	3.70e-4 - 2.42e-3	110.97 - 126.36	111.0 - 126.4	0.0558913	0.00681029
331	HexNAc(4)Hex(4)NeuAc(1)	F.RVQPTESIVRFPnITNLCPF.G	3.12e-3 - 1.36e-1	30.00 - 167.85	30.0 - 167.8	0.0091478	0.00269878
331	HexNAc(4)Hex(5)Fuc(1)	F.RVQPTESIVRFPnITNL.C	1.75e-3 - 1.55e-2	30.00 - 110.70	30.0 - 110.7	0.0316811	0.00186809
331	HexNAc(4)Hex(5)Fuc(1)NeuAc(1)	F.RVQPTESIVRFPnITNL.C	1.75e-3 - 1.60e-2	30.00 - 116.40	30.0 - 116.4	0.0763491	0.00732299
331	HexNAc(4)Hex(5)Fuc(1)NeuAc(2)	F.RVQPTESIVRFPnITNLCPF.G	1.84e-3 - 7.82e-2	30.00 - 138.60	1.3 - 14.4	0.00362577	0.00149437
331	HexNAc(4)Hex(5)Fuc(2)NeuAc(1)	F.RVQPTESIVRFPnITNLCPF.G	1.38e-5 - 6.71e-2	52.67 - 285.86	20.4 - 68.8	0.00519795	0.00157033
331	HexNAc(4)Hex(5)Fuc(3)NeuAc(1)	F.RVQPTESIVRFPnITNLCPF.G	2.75e-4 - 1.88e-1	30.00 - 307.84	20.2 - 307.8	0.00998865	0.00302527
331	HexNAc(4)Hex(5)NeuAc(1)	F.RVQPTESIVRFPnITNLCPF.G	0.000588044	247.547	247.547	0.0117962	0.00265275
331	HexNAc(5)Hex(3)Fuc(1)	F.RVQPTESIVRFPnITNL.C	3.49e-3 - 3.40e-2	30.00 - 120.98	30.0 - 121.0	0.0836037	0.00808683
331	HexNAc(5)Hex(3)Fuc(2)	F.RVQPTESIVRFPnITNLCPF.G	0.00724979	173.197	173.197	0.00729842	0.0021391
331	HexNAc(5)Hex(4)Fuc(1)	F.RVQPTESIVRFPnITNL.C	1.75e-3 - 4.76e-2	30.00 - 111.25	30.0 - 111.3	0.0390686	0.00172713
331	HexNAc(5)Hex(4)Fuc(2)	F.RVQPTESIVRFPnITNLCPF.G	1.81e-3 - 3.65e-3	65.32 - 148.71	56.5 - 134.8	0.0181231	0.00469986
331	HexNAc(5)Hex(5)Fuc(1)	F.RVQPTESIVRFPnITNLCPF.G	1.36e-3 - 1.75e-1	30.00 - 104.70	7.2 - 104.1	0.00846073	0.00212707
331	HexNAc(5)Hex(5)Fuc(1)NeuAc(1)	F.RVQPTESIVRFPnITNLCPF.G	1.84e-3 - 1.95e-2	30.00 - 137.53	30.0 - 98.7	0.00900029	0.00181269
331	HexNAc(5)Hex(6)Fuc(1)	F.RVQPTESIVRFPnITNLCPF.G	3.22e-3 - 1.32e-1	30.00 - 310.99	30.0 - 116.4	0.00794788	0.00171624
331	HexNAc(5)Hex(6)Fuc(1)NeuAc(1)	F.RVQPTESIVRFPnITNLCPF.G	1.07e-5 - 8.85e-2	30.00 - 324.16	30.0 - 237.8	0.0219584	0.00431508
331	HexNAc(5)Hex(6)Fuc(1)NeuAc(2)	F.RVQPTESIVRFPnITNLCPF.G	1.06e-5 - 2.23e-1	30.00 - 398.24	1.9 - 398.2	0.00702988	0.00170355
331	HexNAc(6)Hex(3)Fuc(1)	F.RVQPTESIVRFPnITNLCPF.G	0.000809073	361.155	136.869	0.00916865	0.000785385
331	HexNAc(6)Hex(4)Fuc(1)	F.RVQPTESIVRFPnITNLCPF.G	9.10e-3 - 2.08e-1	30.00 - 179.07	30.0 - 55.6	0.00956637	0.00245925
331	HexNAc(6)Hex(6)NeuAc(2)	F.RVQPTESIVRFPnITNL.C	1.27e-4 - 6.11e-1	30.00 - 307.40	4.3 - 307.4	0.00247532	0.000359331
331	HexNAc(6)Hex(7)Fuc(1)NeuAc(1)	F.RVQPTESIVRFPnITNLCPF.G	1.58e-3 - 1.17e-1	30.00 - 157.76	30.0 - 157.8	0.0106115	0.00406446
331	HexNAc(6)Hex(7)NeuAc(2)	F.RVQPTESIVRFPnITNL.C	0.00459084	108.091	14.972	0.00543434	0.00199597
331	Unoccupied	F.RVQPTESIVRFPnITNL.C	1.40e-10 - 3.27e-4	189.63 - 614.79	79.8 - 132.5	0.0917	0.0808847
343	HexNAc(2)Hex(3)	F.GEVFnATRF.A	2.69e-3 - 6.44e-3	134.66 - 184.61	134.7 - 184.6	0.00184322	0.000447709
343	HexNAc(2)Hex(5)	F.GEVFnATRF.A	1.18e-3 - 6.07e-2	115.46 - 241.80	115.5 - 241.8	0.252378	0.0410357
343	HexNAc(2)Hex(6)	F.GEVFnATRF.A	2.09e-4 - 5.49e-2	45.74 - 269.77	45.7 - 269.8	0.00882319	0.00160393
343	HexNAc(2)Hex(7)	F.GEVFnATRF.A	2.24e-3 - 4.08e-3	175.63 - 188.57	175.6 - 188.6	0.00714921	0.00119257
343	HexNAc(2)Hex(8)	F.GEVFnATRF.A	0.00222462	192.236	192.236	0.00436786	0.00122567
343	HexNAc(3)Hex(3)Fuc(1)	F.GEVFnATRF.A	3.04e-3 - 4.81e-3	125.86 - 230.02	125.9 - 230.0	0.0686323	0.011908
343	HexNAc(3)Hex(4)Fuc(1)	F.GEVFnATRF.A	0.00339199	180.74 - 205.28	180.7 - 205.3	0.0230082	0.00420023
343	HexNAc(3)Hex(4)Fuc(1)NeuAc(1)	F.GEVFnATRF.A	0.00065363	157.634	157.634	0.0408743	0.00482803
343	HexNAc(3)Hex(5)Fuc(1)	F.GEVFnATRF.A	4.08e-3 - 2.61e-2	137.48 - 185.65	137.5 - 185.6	0.0087838	0.000183125
343	HexNAc(3)Hex(5)Fuc(1)NeuAc(1)	F.GEVFnATRF.A	0.00162926	204.922	204.922	0.0100984	0.000526266
343	HexNAc(4)Hex(3)Fuc(1)	F.GEVFnATRF.A	1.18e-3 - 3.54e-1	30.00 - 245.29	30.0 - 245.3	0.11656	0.0474353
343	HexNAc(4)Hex(4)Fuc(1)	F.GEVFnATRF.A	1.04e-3 - 2.15e-1	35.62 - 260.58	35.6 - 260.6	0.0547538	0.0167335
343	HexNAc(4)Hex(5)Fuc(1)	F.GEVFnATRF.A	2.27e-3 - 3.05e-1	30.00 - 258.93	6.8 - 258.9	0.05872	0.0132752
343	HexNAc(4)Hex(5)Fuc(1)NeuAc(1)	F.GEVFnATRF.A	1.84e-3 - 2.77e-1	30.00 - 354.12	30.0 - 328.6	0.141125	0.0244238
343	HexNAc(4)Hex(5)Fuc(1)NeuAc(2)	F.GEVFnATRF.A	2.45e-4 - 1.83e-1	30.00 - 264.57	30.0 - 264.6	0.029265	0.014095
343	HexNAc(4)Hex(5)Fuc(2)NeuAc(1)	F.GEVFnATRF.A	4.81e-3 - 3.51e-1	30.00 - 144.05	30.0 - 144.1	0.023988	0.00559357
343	HexNAc(5)Hex(3)Fuc(1)	F.GEVFnATRF.A	3.04e-3 - 3.37e-1	30.00 - 239.87	30.0 - 239.9	0.049079	0.0070619
343	HexNAc(5)Hex(4)Fuc(1)	F.GEVFnATRF.A	3.11e-4 - 6.76e-2	30.00 - 183.51	30.0 - 183.5	0.0342933	8.41901e-05
343	HexNAc(5)Hex(4)Fuc(2)	F.GEVFnATRF.A	0.00317923	159.461	159.461	0.0101551	0.0116513
343	HexNAc(5)Hex(5)Fuc(1)NeuAc(1)	F.nATRF.A	1.10e-3 - 7.83e-2	39.90 - 252.27	39.9 - 227.2	0.0129132	0.00361316
343	HexNAc(5)Hex(6)Fuc(1)NeuAc(1)	F.GEVFnATRF.A	1.98e-3 - 1.39e-1	43.03 - 145.64	43.0 - 145.6	0.031757	0.00616365
343	HexNAc(6)Hex(3)Fuc(1)	F.GEVFnATRF.A	4.81e-3 - 6.07e-2	75.66 - 136.64	75.7 - 136.6	0.0114486	0.000295955
343	Unoccupied	F.GEVFnATRF.A	1.85e-5 - 1.91e-4	314.63 - 349.70	252.6 - 321.9	0	0
603	HexNAc(1)Fuc(1)	F.GGVSVITPGTnTSNQVAVL.Y	1.85e-5 - 1.42e-3	199.28 - 414.90	199.3 - 414.9	0.0144334	0.00220633
603	HexNAc(2)Hex(5)	F.GGVSVITPGTnTSNQVAVL.Y	3.04827e-05	309.39	309.39	0.0734775	0.00830114
603	HexNAc(2)Hex(6)	F.GGVSVITPGTnTSNQVAVLY.Q	2.14e-5 - 4.16e-2	67.78 - 243.30	67.8 - 243.3	0.00210824	8.3483e-05
603	HexNAc(2)Hex(6)Phospho(1)	F.GGVSVITPGTnTSNQVAVLY.Q	1.03e-3 - 2.91e-2	53.59 - 172.73	53.6 - 172.7	0.00223094	0.000357826
603	HexNAc(3)Hex(3)Fuc(1)	F.GGVSVITPGTnTSNQVAVL.Y	3.46e-6 - 2.95e-5	239.47 - 355.50	239.5 - 355.5	0.0252321	0.00276925
603	HexNAc(4)Hex(3)Fuc(1)	F.GGVSVITPGTnTSNQVAVL.Y	3.41e-6 - 2.72e-3	85.81 - 394.83	85.8 - 394.8	0.0689004	0.00953938
603	HexNAc(4)Hex(4)Fuc(1)	F.GGVSVITPGTnTSNQVAVL.Y	1.02e-4 - 1.97e-4	156.61 - 194.63	156.6 - 194.6	0.0245337	0.000350264
603	HexNAc(4)Hex(5)Fuc(1)	F.GGVSVITPGTnTSNQVAVL.Y	2.49e-4 - 2.41e-1	30.00 - 184.61	23.5 - 184.6	0.0230038	0.0102866
603	HexNAc(4)Hex(5)Fuc(1)NeuAc(1)	F.GGVSVITPGTnTSNQVAVL.Y	1.95e-4 - 2.00e-1	40.23 - 220.58	40.2 - 220.6	0.046214	0.00586481
603	HexNAc(5)Hex(3)Fuc(1)	F.GGVSVITPGTnTSNQVAVL.Y	3.93e-6 - 5.58e-4	108.53 - 415.33	108.5 - 415.3	0.146228	0.0197824
603	HexNAc(5)Hex(4)Fuc(1)	F.GGVSVITPGTnTSNQVAVL.Y	2.78e-4 - 2.01e-1	83.51 - 138.06	83.5 - 138.1	0.131556	0.0663807
603	HexNAc(5)Hex(4)Fuc(2)	F.GGVSVITPGTnTSNQVAVLY.Q	0.000737987	173.72 - 185.25	173.7 - 185.3	0.0132927	0.00127738
603	HexNAc(5)Hex(5)Fuc(1)	F.GGVSVITPGTnTSNQVAVL.Y	1.14e-3 - 6.06e-2	30.00 - 217.88	30.0 - 217.9	0.046455	0.0227864
603	HexNAc(5)Hex(5)Fuc(1)NeuAc(1)	F.GGVSVITPGTnTSNQVAVL.Y	1.14e-3 - 1.14e-1	30.00 - 223.82	12.9 - 88.8	0.0521121	0.0198933
603	HexNAc(5)Hex(6)Fuc(1)	F.GGVSVITPGTnTSNQVAVL.Y	2.72e-3 - 3.50e-3	77.00 - 118.29	77.0 - 118.3	0.0222054	0.0055808
603	HexNAc(5)Hex(6)Fuc(1)NeuAc(1)	F.GGVSVITPGTnTSNQVAVLY.Q	1.03e-3 - 5.90e-2	30.00 - 190.05	30.0 - 76.7	0.0522181	0.011575
603	HexNAc(6)Hex(3)Fuc(1)	F.GGVSVITPGTnTSNQVAVL.Y	1.88e-5 - 4.00e-2	30.00 - 346.92	30.0 - 346.9	0.0728388	0.0178839
603	HexNAc(6)Hex(4)Fuc(1)	F.GGVSVITPGTnTSNQVAVL.Y	5.61e-4 - 8.35e-2	30.00 - 131.06	30.0 - 131.1	0.024704	0.00306259
603	HexNAc(6)Hex(6)Fuc(1)NeuAc(1)	F.GGVSVITPGTnTSNQVAVL.Y	2.82e-3 - 2.30e-2	118.96 - 149.75	88.1 - 149.8	0.00753981	0.000410811
603	HexNAc(6)Hex(7)Fuc(1)NeuAc(1)	F.GGVSVITPGTnTSNQVAVLY.Q	1.77e-3 - 4.36e-2	30.00 - 129.02	30.0 - 129.0	0.0161753	0.00115625
603	HexNAc(6)Hex(7)Fuc(1)NeuAc(2)	F.GGVSVITPGTnTSNQVAVL.Y	1.36e-3 - 2.13e-2	30.00 - 180.83	1.7 - 162.9	0.0364499	0.00666842
603	HexNAc(6)Hex(7)Fuc(3)NeuAc(1)	F.GGVSVITPGTnTSNQVAVLY.Q	0.00585062	223.882	13.5433	0.0215791	0.00624762
603	Unoccupied	F.GGVSVITPGTnTSNQVAVL.Y	1.49e-10 - 2.46e-3	138.14 - 698.94	0.0 - 42.3	0.0765113	0.130771
616	HexNAc(2)Hex(5)	L.YQDVnCTEVPVAIHADQLTPTW.R	6.19e-5 - 3.54e-3	121.51 - 351.24	121.5 - 307.8	0.256506	0.0911953
616	HexNAc(4)Hex(3)Fuc(1)	L.YQDVnCTEVPVAIHADQLTPTW.R	2.31e-4 - 4.74e-2	150.15 - 311.07	79.3 - 262.8	0.0991449	0.0352489
616	HexNAc(4)Hex(5)Fuc(1)NeuAc(1)	L.YQDVnCTEVPVAIHADQLTPTW.R	1.39e-3 - 8.46e-2	30.00 - 131.64	12.4 - 131.6	0.00544918	0.00193734
616	HexNAc(5)Hex(3)Fuc(1)	L.YQDVnCTEVPVAIHADQLTPTW.R	1.23e-4 - 8.32e-2	30.00 - 240.60	6.5 - 228.9	0.153697	0.0546437
616	HexNAc(5)Hex(4)Fuc(1)	L.YQDVnCTEVPVAIHADQLTPTW.R	2.26e-3 - 3.80e-2	114.71 - 164.11	94.9 - 164.1	0.0456714	0.0162375
616	HexNAc(5)Hex(5)Fuc(1)NeuAc(1)	Y.QDVnCTEVPVAIHADQLTPTW.R	1.76e-3 - 2.67e-1	30.00 - 230.93	0.1 - 83.8	0.0406581	0.0144551
616	HexNAc(5)Hex(6)Fuc(1)NeuAc(1)	L.YQDVnCTEVPVAIHADQLTPTW.R	2.70e-3 - 2.90e-2	110.45 - 121.18	110.4 - 121.2	0.025437	0.0090436
616	HexNAc(5)Hex(6)Fuc(1)NeuAc(2)	Y.QDVnCTEVPVAIHADQLTPTW.R	1.69e-3 - 5.08e-2	31.24 - 180.06	2.0 - 180.1	0.040747	0.0144867
616	HexNAc(6)Hex(3)Fuc(1)	L.YQDVnCTEVPVAIHADQLTPTW.R	2.26e-3 - 3.47e-1	30.00 - 236.92	21.5 - 207.7	0.0979611	0.034828
616	HexNAc(6)Hex(4)Fuc(1)	L.YQDVnCTEVPVAIHADQLTPTW.R	3.54e-3 - 7.74e-3	109.52 - 157.28	109.5 - 157.3	0.0688797	0.0244887
616	HexNAc(6)Hex(7)Fuc(1)NeuAc(1)	L.YQDVnCTEVPVAIHADQLTPTW.R	0.00354495	106.956	106.956	0.065222	0.0231883
616	HexNAc(6)Hex(7)Fuc(1)NeuAc(2)	L.YQDVnCTEVPVAIHADQLTPTW.R	2.70e-3 - 5.08e-2	30.00 - 129.59	30.0 - 129.6	0.100626	0.0357756
616	Unoccupied	L.YQDVnCTEVPVAIHADQL.T	3.58e-8 - 2.53e-6	286.38 - 506.26	286.4 - 506.3	0	0
657	HexNAc(1)	F.QTRAGCLIGAEHVnNSY.E	0.000766365	281.318	281.318	0.00666019	0.00342102
657	HexNAc(1)Fuc(1)	F.QTRAGCLIGAEHVnNSYECDIPIGAGICASY.Q	1.04e-3 - 1.06e-3	205.32 - 220.78	205.3 - 220.8	0.00558874	0.00201063
657	HexNAc(2)Hex(1)	R.AGCLIGAEHVnNSYECDIPIGAGICASYQTQTNSPR.R	1.44e-14 - 1.72e-7	554.36 - 832.13	554.4 - 832.1	0.00154167	1.71625e-05
657	HexNAc(2)Hex(2)	R.AGCLIGAEHVnNSYECDIPIGAGICASYQTQTNSPR.R	0.00e+0 - 1.92e-11	661.85 - 1185.08	661.9 - 1185.1	0.00109364	0.00112747
657	HexNAc(2)Hex(4)Fuc(1)	F.QTRAGCLIGAEHVnNSYECDIPIGAGICASY.Q	3.10e-4 - 1.89e-2	154.45 - 242.24	154.5 - 242.2	0.00265584	0.000704711
657	HexNAc(2)Hex(7)Fuc(1)	F.QTRAGCLIGAEHVnNSYECDIPIGAGICASY.Q	1.96e-3 - 3.17e-1	30.00 - 343.09	20.2 - 343.1	0.0050374	0.00192248
657	HexNAc(2)Hex(5)	F.QTRAGCLIGAEHVnNSYECDIPIGAGICASY.Q	1.06e-5 - 4.01e-2	30.00 - 427.36	30.0 - 427.4	0.0272995	0.00664763
657	HexNAc(2)Hex(6)	F.QTRAGCLIGAEHVnNSYECDIPIGAGICASY.Q	0.000451627	145.256	145.256	0.000751978	0.00127802
657	HexNAc(2)Hex(6)Phospho(1)	F.QTRAGCLIGAEHVnNSYECDIPIGAGICASY.Q	1.17839e-05	171.055	171.055	0.00131553	0.00216685
657	HexNAc(2)Hex(7)	F.QTRAGCLIGAEHVnNSYECDIPIGAGICASY.Q	1.33e-3 - 5.30e-3	137.61 - 201.30	137.6 - 201.3	0.00061074	0.0003905
657	HexNAc(3)Hex(3)	F.QTRAGCLIGAEHVnNSYECDIPIGAGICASY.Q	1.47e-6 - 1.66e-4	220.43 - 260.49	220.4 - 260.5	0.00143083	0.000304529
657	HexNAc(3)Hex(3)Fuc(1)	F.QTRAGCLIGAEHVnNSYECDIPIGAGICASY.Q	1.36e-4 - 1.94e-2	153.92 - 272.93	153.9 - 272.9	0.00395871	0.00571174
657	HexNAc(3)Hex(5)	R.AGCLIGAEHVnNSYECDIPIGAGICASYQTQTNSPR.R	0.00e+0 - 1.26e-8	558.42 - 1044.18	558.4 - 1044.2	0.000847559	4.42797e-05
657	HexNAc(3)Hex(5)Fuc(1)NeuAc(2)	R.AGCLIGAEHVnNSYECDIPIGAGICASYQTQTNSPRR.A	1.35e-6 - 9.22e-4	30.00 - 210.16	30.0 - 210.2	0.00817613	0.00846066
657	HexNAc(3)Hex(5)NeuAc(1)	R.AGCLIGAEHVnNSYECDIPIGAGICASYQTQTNSPR.R	3.38e-7 - 1.71e-5	163.90 - 385.45	163.9 - 385.5	0.000338046	0.000191162
657	HexNAc(3)Hex(6)	R.AGCLIGAEHVnNSYECDIPIGAGICASYQTQTNSPR.R	1.44e-10 - 3.08e-5	86.82 - 611.93	86.8 - 611.9	0.000239372	5.73203e-05
657	HexNAc(3)Hex(6)NeuAc(1)	R.AGCLIGAEHVnNSYECDIPIGAGICASYQTQTNSPR.R	1.05e-9 - 1.34e-2	42.05 - 693.26	42.0 - 693.3	0.0089529	0.00626125
657	HexNAc(4)Hex(3)Fuc(1)	F.QTRAGCLIGAEHVnNSYECDIPIGAGICASY.Q	1.07e-6 - 6.42e-2	73.15 - 333.09	73.2 - 333.1	0.0264721	0.00687105
657	HexNAc(4)Hex(4)	R.AGCLIGAEHVnNSYECDIPIGAGICASYQTQTNSPR.R	3.31e-8 - 8.26e-4	30.00 - 438.59	30.0 - 438.6	0.000907661	0.000687009
657	HexNAc(4)Hex(4)Fuc(1)	F.QTRAGCLIGAEHVnNSYECDIPIGAGICASY.Q	0.00105443	187.308	187.308	0.00615438	0.000273543
657	HexNAc(4)Hex(4)NeuAc(1)	F.QTRAGCLIGAEHVnNSYECDIPIGAGICASY.Q	2.18e-4 - 2.64e-1	81.28 - 378.41	81.3 - 378.4	0.00146974	0.000266868
657	HexNAc(4)Hex(5)Fuc(1)	F.QTRAGCLIGAEHVnNSYECDIPIGAGICASY.Q	1.13e-6 - 1.30e-6	369.39 - 404.02	369.4 - 404.0	0.00294616	0.000912933
657	HexNAc(4)Hex(5)Fuc(1)NeuAc(1)	F.QTRAGCLIGAEHVnNSYECDIPIGAGICASY.Q	1.09e-4 - 5.84e-2	30.00 - 338.36	15.2 - 338.4	0.00658675	0.00144783
657	HexNAc(4)Hex(5)Fuc(2)NeuAc(1)	R.AGCLIGAEHVnNSYECDIPIGAGICASYQTQTNSPR.R	2.29485e-07	365.778	12.0594	0.00075507	0.000198482
657	HexNAc(4)Hex(5)Fuc(3)NeuAc(1)	R.AGCLIGAEHVnNSYECDIPIGAGICASYQTQTNSPR.R	1.61e-7 - 2.84e-6	330.86 - 497.05	330.9 - 497.0	0.00175075	0.00437062
657	HexNAc(4)Hex(5)NeuAc(1)	F.QTRAGCLIGAEHVnNSYECDIPIGAGICASY.Q	1.26e-3 - 6.74e-2	99.08 - 354.95	99.1 - 355.0	0.00153023	0.000522716
657	HexNAc(4)Hex(6)Fuc(2)	R.AGCLIGAEHVnNSYECDIPIGAGICASYQTQTNSPR.R	1.48e-6 - 5.87e-3	86.83 - 333.57	86.8 - 333.6	0.0025084	0.00342169
657	HexNAc(5)Hex(3)	R.AGCLIGAEHVnNSYECDIPIGAGICASYQTQTNSPR.R	2.40e-10 - 3.57e-8	474.20 - 606.91	474.2 - 606.9	0.000779839	0.00010032
657	HexNAc(5)Hex(3)Fuc(1)	F.QTRAGCLIGAEHVnNSY.E	1.98e-3 - 4.25e-3	102.86 - 131.63	102.9 - 131.6	0.0552231	0.00756293
657	HexNAc(5)Hex(4)	R.AGCLIGAEHVnNSYECDIPIGAGICASYQTQTNSPR.R	2.81e-8 - 1.14e-4	31.82 - 551.89	31.8 - 551.9	0.00148683	0.00135634
657	HexNAc(5)Hex(4)Fuc(1)	F.QTRAGCLIGAEHVnNSYECDIPIGAGICASY.Q	1.10e-5 - 3.67e-3	129.16 - 294.12	129.2 - 294.1	0.0137118	0.0232921
657	HexNAc(5)Hex(4)Fuc(2)	F.QTRAGCLIGAEHVnNSYECDIPIGAGICASY.Q	1.30e-6 - 9.87e-6	258.78 - 458.01	258.8 - 458.0	0.0048902	0.00135429
657	HexNAc(5)Hex(5)Fuc(1)	F.QTRAGCLIGAEHVnNSYECDIPIGAGICASY.Q	1.27e-3 - 2.07e-2	30.00 - 147.73	30.0 - 147.7	0.0063101	0.00086443
657	HexNAc(5)Hex(5)Fuc(1)NeuAc(1)	R.AGCLIGAEHVnNSYECDIPIGAGICASYQTQTNSPR.R	1.44e-13 - 1.04e-3	74.48 - 773.37	43.2 - 73.2	0.00940352	0.00261319
657	HexNAc(5)Hex(5)Fuc(1)NeuAc(2)	F.QTRAGCLIGAEHVnNSYECDIPIGAGICASY.Q	1.30e-6 - 1.07e-3	68.33 - 406.27	68.3 - 406.3	0.00365908	0.005526
657	HexNAc(5)Hex(5)Fuc(2)	R.AGCLIGAEHVnNSYECDIPIGAGICASYQTQTNSPR.R	4.84e-11 - 6.52e-8	491.36 - 662.46	1.7 - 64.4	0.000954312	0.000430663
657	HexNAc(5)Hex(5)Fuc(2)NeuAc(2)	R.AGCLIGAEHVnNSYECDIPIGAGICASYQTQTNSPR.R	8.03454e-08	428.556	428.556	0.000437087	0.00137165
657	HexNAc(5)Hex(5)NeuAc(1)	R.AGCLIGAEHVnNSYECDIPIGAGICASYQTQTNSPR.R	1.02e-4 - 2.20e-3	198.18 - 297.00	14.1 - 48.6	0.000129224	9.06292e-05
657	HexNAc(5)Hex(5)NeuAc(2)	R.AGCLIGAEHVnNSYECDIPIGAGICASYQTQTNSPR.R	3.53e-7 - 1.01e-2	30.00 - 541.52	4.6 - 541.5	0.000259444	4.74748e-05
657	HexNAc(5)Hex(6)Fuc(1)	F.QTRAGCLIGAEHVnNSYECDIPIGAGICASY.Q	1.85e-5 - 1.75e-2	65.54 - 442.74	65.5 - 442.7	0.00520846	0.00117355
657	HexNAc(5)Hex(6)Fuc(1)NeuAc(1)	F.QTRAGCLIGAEHVnNSYECDIPIGAGICASY.Q	1.09e-4 - 7.61e-2	42.96 - 402.54	23.0 - 69.0	0.0146782	0.00411378
657	HexNAc(5)Hex(6)Fuc(1)NeuAc(2)	R.AGCLIGAEHVnNSYECDIPIGAGICASYQTQTNSPR.R	1.04e-7 - 2.95e-4	53.04 - 468.86	8.9 - 10.1	0.00248281	0.00453837
657	HexNAc(5)Hex(6)Fuc(1)NeuAc(3)	R.AGCLIGAEHVnNSYECDIPIGAGICASYQTQTNSPRR.A	0.000531396	146.728	146.728	0.00260276	0.00366079
657	HexNAc(5)Hex(6)Fuc(2)	F.QTRAGCLIGAEHVnNSYECDIPIGAGICASY.Q	1.09e-4 - 1.56e-2	56.75 - 329.21	18.4 - 83.0	0.0015901	0.000214877
657	HexNAc(5)Hex(6)Fuc(2)NeuAc(1)	F.QTRAGCLIGAEHVnNSYECDIPIGAGICASY.Q	1.63e-3 - 5.30e-3	128.82 - 216.27	6.4 - 42.2	0.00173226	0.000908057
657	HexNAc(5)Hex(6)Fuc(3)NeuAc(1)	R.AGCLIGAEHVnNSYECDIPIGAGICASYQTQTNSPR.R	1.20e-5 - 1.22e-4	47.59 - 217.82	47.6 - 217.8	0.00389276	0.00925053
657	HexNAc(5)Hex(6)Fuc(4)NeuAc(3)	R.AGCLIGAEHVnNSYECDIPIGAGICASYQTQTNSPR.R	1.21e-6 - 5.34e-6	222.06 - 346.56	222.1 - 346.6	0.000316484	0.000270841
657	HexNAc(6)Hex(3)Fuc(1)	F.QTRAGCLIGAEHVnNSYECDIPIGAGICASY.Q	1.42e-6 - 6.35e-2	31.30 - 290.45	31.3 - 290.4	0.0408937	0.00450555
657	HexNAc(6)Hex(3)Fuc(2)	F.QTRAGCLIGAEHVnNSYECDIPIGAGICASY.Q	2.82e-6 - 8.35e-2	61.20 - 379.11	61.2 - 379.1	0.00328651	0.00146355
657	HexNAc(6)Hex(4)	R.AGCLIGAEHVnNSYECDIPIGAGICASYQTQTNSPR.R	1.32e-6 - 1.84e-5	60.18 - 434.81	60.2 - 426.8	0.000898323	0.000181407
657	HexNAc(6)Hex(4)Fuc(1)	F.QTRAGCLIGAEHVnNSYECDIPIGAGICASY.Q	1.01e-5 - 6.37e-2	30.00 - 308.11	30.0 - 308.1	0.0147439	0.00559096
657	HexNAc(6)Hex(5)Fuc(1)	F.QTRAGCLIGAEHVnNSYECDIPIGAGICASY.Q	0.000463761	132.213	132.213	0.00776404	0.00257542
657	HexNAc(6)Hex(5)Fuc(2)	F.QTRAGCLIGAEHVnNSYECDIPIGAGICASY.Q	1.84e-5 - 1.33e-3	198.22 - 387.84	198.2 - 387.8	0.00286069	0.000288456
657	HexNAc(6)Hex(5)Fuc(2)NeuAc(1)	F.QTRAGCLIGAEHVnNSYECDIPIGAGICASY.Q	4.03e-4 - 2.99e-2	33.40 - 213.45	33.4 - 213.5	0.00227942	0.00602555
657	HexNAc(6)Hex(5)Fuc(3)	F.QTRAGCLIGAEHVnNSYECDIPIGAGICASY.Q	0.000236964	350.255	350.255	0.0158995	0.00678683
657	HexNAc(6)Hex(6)Fuc(1)	F.QTRAGCLIGAEHVnNSYECDIPIGAGICASY.Q	1.27e-3 - 2.00e-2	128.40 - 265.35	128.4 - 265.4	0.00339099	0.000700582
657	HexNAc(6)Hex(6)Fuc(1)NeuAc(1)	F.QTRAGCLIGAEHVnNSYECDIPIGAGICASY.Q	1.01e-5 - 1.07e-3	79.52 - 289.18	79.5 - 289.2	0.00935109	0.00544427
657	HexNAc(6)Hex(6)Fuc(1)NeuAc(2)	F.QTRAGCLIGAEHVnNSYECDIPIGAGICASY.Q	1.01e-5 - 1.07e-3	70.98 - 304.48	71.0 - 304.5	0.0113204	0.00828739
657	HexNAc(6)Hex(6)Fuc(1)NeuAc(3)	F.QTRAGCLIGAEHVnNSYECDIPIGAGICASY.Q	1.84e-5 - 1.56e-2	37.82 - 366.95	37.8 - 366.9	0.0060058	0.00133596
657	HexNAc(6)Hex(6)NeuAc(1)	R.AGCLIGAEHVnNSYECDIPIGAGICASYQTQTNSPR.R	1.02e-4 - 2.61e-3	88.40 - 304.08	2.6 - 41.2	0.000211485	0.000244348
657	HexNAc(6)Hex(7)Fuc(1)	F.QTRAGCLIGAEHVnNSYECDIPIGAGICASY.Q	1.30e-6 - 8.38e-5	173.03 - 426.76	173.0 - 426.8	0.00402577	0.00111876
657	HexNAc(6)Hex(7)Fuc(1)NeuAc(1)	F.QTRAGCLIGAEHVnNSYECDIPIGAGICASY.Q	1.01e-5 - 5.03e-2	30.00 - 303.11	30.0 - 58.3	0.0128888	0.00284023
657	HexNAc(6)Hex(7)Fuc(1)NeuAc(2)	R.AGCLIGAEHVnNSYECDIPIGAGICASYQTQTNSPR.R	1.29e-7 - 1.08e-3	30.00 - 439.09	1.9 - 432.7	0.00681515	0.00672102
657	HexNAc(6)Hex(7)Fuc(1)NeuAc(3)	R.AGCLIGAEHVnNSYECDIPIGAGICASYQTQTNSPR.R	2.22e-11 - 6.19e-4	161.90 - 706.67	9.2 - 706.7	0.00546389	0.00505865
657	HexNAc(6)Hex(7)Fuc(1)NeuAc(4)	F.QTRAGCLIGAEHVnNSYECDIPIGAGICASY.Q	6.93e-3 - 1.08e-2	151.94 - 229.99	4.5 - 20.7	0.013536	0.0117025
657	HexNAc(6)Hex(7)Fuc(2)	R.AGCLIGAEHVnNSYECDIPIGAGICASYQTQTNSPR.R	3.97789e-08	485.38 - 510.42	2.3 - 75.2	0.000646801	0.000113651
657	HexNAc(6)Hex(7)Fuc(2)NeuAc(1)	R.AGCLIGAEHVnNSYECDIPIGAGICASYQTQTNSPR.R	1.38e-6 - 7.05e-4	99.41 - 314.96	99.4 - 315.0	0.00180686	0.00119183
657	HexNAc(6)Hex(7)Fuc(2)NeuAc(2)	R.AGCLIGAEHVnNSYECDIPIGAGICASYQTQTNSPR.R	2.35e-8 - 3.30e-8	429.37 - 519.38	3.6 - 18.1	0.000832711	0.000273049
657	HexNAc(6)Hex(7)Fuc(3)NeuAc(1)	R.AGCLIGAEHVnNSYECDIPIGAGICASYQTQTNSPR.R	1.49e-5 - 8.96e-4	30.00 - 160.81	30.0 - 160.8	0.00285794	0.00379207
657	Unoccupied	L.IGAEHVnNSY.E	3.01e-6 - 7.97e-5	307.16 - 476.92	0.0 - 36.2	0.5749	0.00442615

## Sheet: S4
Supplemental Table S4. O-glycopeptides identified in recombinant S1 protein.
O-Glycosite	Glycans	Sequence	PEP 2D	Score	Delta Mod. Score	Relative abundance from triplicates (%)	STD
31	HexNAc(2)Hex(2)NeuAc(2)	R.TQLPPAYTNsFTR.G	1.41e-10 - 2.04e-5	384.43 - 710.14	2.4 - 10.2	1	0
33	HexNAc(1)Hex(1)NeuAc(2)	R.TQLPPAYTNSFtR.G	1.41e-13 - 3.09e-5	358.53 - 879.56	4.1 - 29.0	0.494253	0.0141197
33	HexNAc(2)Hex(2)NeuAc(2)	R.TQLPPAYTNSFtR.G	1.41e-8 - 3.09e-5	333.96 - 624.54	2.2 - 23.7	0.505747	0.0141197
76	HexNAc(4)Hex(3)Fuc(1)	F.HAIHVSGTNGtKRFDNPVLPFNDGVY.F	1.52e-4 - 8.14e-4	53.68 - 118.41	39.3 - 48.5	0.806945	0.0560689
76	HexNAc(6)Hex(3)Fuc(1)	F.HAIHVSGTNGtKRFDNPVLPFNDGVY.F	2.00834e-07	333.884	33.3625	0.193055	0.0560689
116,124	HexNAc(3)Fuc(1),HexNAc(2)Hex(3)	K.TQsLLIVNNAtNVVIK.V	1.23e-5 - 3.73e-5	330.69 - 340.14	0.0 - 12.3	0.459838	0.00913103
116,124	HexNAc(1)Hex(1),HexNAc(2)Hex(3)	K.TQsLLIVNNAtNVVIK.V	1.41e-9 - 7.53e-4	188.33 - 672.16	2.8 - 13.9	0.242247	0.00415318
116,124	HexNAc(1)Hex(1),HexNAc(2)Hex(3)Fuc(1)	K.TQsLLIVNNAtNVVIK.V	1.26e-7 - 1.60e-6	453.33 - 599.84	2.8 - 17.3	0.280708	0.0101354
116,124	HexNAc(2)Hex(2)Fuc(1),HexNAc(2)Hex(3)	K.TQsLLIVNNAtNVVIK.V	3.44e-11 - 3.98e-6	392.04 - 700.10	0.0 - 14.0	0.0172065	0.00111482
124	HexNAc(1)	K.TQSLLIVNNAtNVVIK.V	1.41e-12 - 1.41e-8	639.63 - 813.86	18.7 - 66.1	0.0105446	0.00239693
124	HexNAc(1)Hex(1)NeuAc(3)	K.TQSLLIVNNAtNVVIK.V	1.89e-9 - 9.25e-1	31.02 - 714.02	3.6 - 76.8	0.237664	0.0073503
124	HexNAc(2)Hex(3)	K.TQSLLIVNNAtNVVIK.V	1.41e-13 - 9.31e-7	536.32 - 872.24	47.3 - 72.1	0.00996226	0.00217038
124	HexNAc(3)Hex(3)	K.TQSLLIVNNAtNVVIK.V	1.26e-12 - 2.20e-5	279.97 - 828.61	14.0 - 89.1	0.111697	0.00390203
124	HexNAc(3)Hex(3)Fuc(1)	K.TQSLLIVNNAtNVVIK.V	1.25e-10 - 1.25e-7	598.28 - 709.43	13.6 - 71.2	0.126675	0.00410036
124	HexNAc(4)Hex(3)Fuc(1)	K.TQSLLIVNNAtNVVIK.V	5.67041e-07	225.073	118.812	0.453861	0.00710695
124	HexNAc(4)Hex(4)	K.TQSLLIVNNAtNVVIK.V	1.41e-10 - 1.59e-3	182.05 - 736.89	16.2 - 77.3	0.0426087	0.00145719
124	HexNAc(5)Hex(3)Fuc(1)NeuAc(1)	K.TQSLLIVNNAtNVVIK.V	1.43e-6 - 1.54e-6	406.76 - 462.00	19.0 - 85.3	0.00698773	0.0013073
221	HexNAc(1)Hex(1)Fuc(1)	R.DLPQGFsALEPLVDLPIGINItR.F	1.62995e-10	653.073	11.0143	0.0305152	0.0196158
221	HexNAc(1)Hex(1)NeuAc(1)	R.DLPQGFsALEPLVDLPIGINItR.F	3.24e-7 - 2.05e-3	127.32 - 350.09	0.2 - 49.1	0.35967	0.234456
221	HexNAc(1)Hex(2)Fuc(1)	R.DLPQGFsALEPLVDLPIGINItR.F	1.12e-6 - 1.47e-6	279.28 - 303.87	1.4 - 12.1	0.0164402	0.00837261
221	HexNAc(1)Hex(2)Fuc(1)	R.DLPQGFsALEPLVDLPIGINItR.F	1.66e-5 - 1.00e-3	91.53 - 237.20	0.9 - 10.8	0.00962825	0.00383043
221	HexNAc(2)Hex(1)	R.DLPQGFsALEPLVDLPIGINItR.F	1.31e-8 - 3.00e-3	110.63 - 570.51	0.0 - 29.8	0.0933977	0.0628326
221	HexNAc(2)Hex(1)Fuc(1)	R.DLPQGFsALEPLVDLPIGINItR.F	4.46e-5 - 1.08e-1	44.04 - 316.84	0.9 - 11.0	0.0672803	0.00900602
221	HexNAc(2)Hex(2)	R.DLPQGFsALEPLVDLPIGINItR.F	3.55085e-06	312.814	10.0819	0.23551	0.0643207
221	HexNAc(2)Hex(2)Fuc(1)	R.DLPQGFsALEPLVDLPIGINItR.F	2.56e-8 - 2.68e-3	72.64 - 486.68	0.3 - 31.8	0.147478	0.126443
221	HexNAc(3)Hex(2)Fuc(1)	R.DLPQGFsALEPLVDLPIGINItR.F	2.00e-6 - 5.83e-4	139.34 - 259.15	1.9 - 11.4	0.040081	0.036616
307	HexNAc(2)Hex(2)NeuAc(1)	F.tVEKGIYQTSNF.R	1.19e-3 - 4.63e-1	130.29 - 438.10	3.2 - 18.8	1	0
315	HexNAc(1)Hex(1)NeuAc(2)	K.GIYQtSNFR.V	1.22e-4 - 5.69e-1	96.58 - 259.22	2.3 - 37.1	0.309065	0.02244
315	HexNAc(2)Hex(1)NeuAc(1)	K.GIYQtSNFR.V	5.52e-6 - 2.01e-1	233.99 - 445.04	2.0 - 26.6	0.054243	0.00531647
315	HexNAc(2)Hex(2)Fuc(1)NeuAc(1)	K.GIYQtSNFR.V	1.15e-3 - 6.58e-3	172.84 - 317.53	2.0 - 26.9	0.00811376	0.00417361
315	HexNAc(2)Hex(2)NeuAc(1)	K.GIYQtSNFR.V	4.39e-5 - 1.32e-3	320.82 - 412.02	18.4 - 18.8	0.101104	0.00713732
315	HexNAc(2)Hex(2)NeuAc(2)	K.GIYQtSNFR.V	1.04e-4 - 1.75e-1	152.03 - 266.39	1.4 - 29.8	0.489125	0.0290257
315	HexNAc(3)Hex(1)NeuAc(1)	K.GIYQtSNFR.V	0.000232844	447.945	14.2103	0.0383498	0.00892691
316	HexNAc(1)Hex(1)NeuAc(2)	K.GIYQTsNFR.V	5.37e-10 - 3.73e-2	213.79 - 725.04	7.6 - 23.5	0.355685	0.202398
316	HexNAc(2)Hex(2)NeuAc(2)	K.GIYQTsNFR.V	4.08e-7 - 6.85e-5	278.96 - 572.02	4.1 - 11.7	0.644315	0.202398
323	HexNAc(1)	R.VQPtESIVR.F	4.80e-7 - 1.68e-3	293.61 - 621.77	2.8 - 87.1	0.00141975	0.000347026
323	HexNAc(1)Hex(1)	R.VQPtESIVR.F	1.00e-7 - 7.44e-1	90.30 - 684.60	0.1 - 96.0	0.0378222	0.0143142
323	HexNAc(1)Hex(1)NeuAc(1)	R.VQPtESIVR.F	2.65e-5 - 2.83e-2	274.53 - 544.81	2.8 - 70.0	0.0681296	0.0273262
323	HexNAc(1)Hex(1)NeuAc(2)	R.VQPtESIVR.F	3.70e-7 - 9.10e-1	31.79 - 634.87	2.8 - 73.8	0.179101	0.0740684
323	HexNAc(2)	R.VQPtESIVR.F	2.25e-4 - 7.54e-1	131.28 - 482.10	2.8 - 109.3	0.00401797	0.00149238
323	HexNAc(2)Hex(1)	R.VQPtESIVR.F	2.40e-5 - 2.60e-1	251.16 - 535.53	1.9 - 65.6	0.0510251	0.0395357
323	HexNAc(2)Hex(1)NeuAc(1)	R.VQPtESIVR.F	1.19e-7 - 6.81e-1	90.94 - 684.07	6.7 - 63.0	0.114816	0.0541052
323	HexNAc(2)Hex(2)	R.VQPtESIVR.F	2.65e-5 - 8.47e-1	122.53 - 527.99	2.8 - 68.5	0.0477042	0.0413199
323	HexNAc(2)Hex(2)Fuc(1)	R.VQPtESIVR.F	5.63e-5 - 2.25e-1	255.35 - 498.78	2.8 - 55.2	0.0032037	0.00283108
323	HexNAc(2)Hex(2)Fuc(1)NeuAc(1)	R.VQPtESIVR.F	1.08e-7 - 2.59e-1	181.18 - 652.18	2.8 - 99.0	0.0187093	0.00745875
323	HexNAc(2)Hex(2)Fuc(2)NeuAc(1)	R.VQPtESIVR.F	1.47e-4 - 2.49e-2	351.85 - 471.11	2.8 - 69.6	0.000288701	0.000120204
323	HexNAc(2)Hex(2)NeuAc(1)	R.VQPtESIVR.F	1.17e-7 - 7.31e-1	102.12 - 665.85	0.2 - 99.0	0.342983	0.140675
323	HexNAc(2)Hex(2)NeuAc(2)	R.VQPtESIVR.F	3.78e-5 - 7.35e-1	46.82 - 523.31	2.8 - 81.9	0.0994743	0.00748201
323	HexNAc(3)Hex(1)Fuc(1)NeuAc(1)	R.VQPtESIVR.F	0.000353998	377.46 - 382.20	1.6 - 70.9	0.00087269	0.000267206
323	HexNAc(3)Hex(1)NeuAc(1)	R.VQPtESIVR.F	1.08e-6 - 7.57e-1	33.43 - 605.82	2.8 - 101.7	0.0304437	0.0122912
523	HexNAc(1)Hex(1)NeuAc(2)	R.VVVLSFELLHAPAtVCGPK.K	2.01e-14	863.978	43.1662	1	0
573	HexNAc(1)Hex(1)NeuAc(2)	F.GRDIADTtDAVRDPQTL.E	1.06e-5 - 1.93e-5	287.45 - 348.60	0.4 - 19.6	1	0
645	HexNAc(1)Hex(1)NeuAc(1)	R.VYSTGSNVFQtR.A	1.81e-5 - 2.19e-1	193.84 - 518.32	10.3 - 54.8	0.0547257	0.00786628
645	HexNAc(1)Hex(1)NeuAc(2)	R.VYSTGSNVFQtR.A	1.41e-11 - 2.28e-5	450.79 - 772.31	11.3 - 113.0	0.434012	0.0934664
645	HexNAc(2)Hex(1)	R.VYSTGSNVFQtR.A	2.71e-5 - 4.32e-1	232.03 - 505.64	21.9 - 59.4	0.0265398	0.0243971
645	HexNAc(2)Hex(1)NeuAc(1)	R.VYSTGSNVFQtR.A	0.00745218	171.358	39.8796	0.11801	0.149099
645	HexNAc(2)Hex(2)	R.VYSTGSNVFQtR.A	0.000961506	168.273	47.7505	0.0266307	0.00564067
645	HexNAc(3)	R.VYSTGSNVFQtR.A	2.0844e-12	803.341	13.5092	0.267692	0.260975
645	HexNAc(3)Hex(1)NeuAc(1)	R.VYSTGSNVFQtR.A	0.000144856	303.701	91.331	0.0723893	0.0655635
678	HexNAc(1)	R.AGCLIGAEHVNNSYECDIPIGAGICASYQTQtNSPR.R	0.00e+0 - 1.14e-12	771.08 - 1158.51	0.8 - 13.3	0.117693	0.024109
678	HexNAc(1)Hex(1)NeuAc(2)	R.AGCLIGAEHVNNSYECDIPIGAGICASYQTQtNSPR.R	0.00e+0 - 2.00e-16	936.91 - 1282.22	4.6 - 29.0	0.323887	0.032759
678	HexNAc(2)Hex(1)Fuc(2)	R.AGCLIGAEHVNNSYECDIPIGAGICASYQTQtNSPR.R	0	1118.24	25.3	0.103013	0.0132483
678	HexNAc(2)Hex(1)NeuAc(1)	R.AGCLIGAEHVNNSYECDIPIGAGICASYQTQtNSPR.R	0.00e+0 - 2.14e-11	662.28 - 1117.16	2.9 - 27.9	0.111109	0.00405072
678	HexNAc(2)Hex(2)NeuAc(1)	R.AGCLIGAEHVNNSYECDIPIGAGICASYQTQtNSPR.R	0.00e+0 - 1.14e-14	805.24 - 1150.51	1.6 - 21.7	0.166964	0.0126315
678	HexNAc(2)Hex(2)NeuAc(2)	R.AGCLIGAEHVNNSYECDIPIGAGICASYQTQtNSPR.R	0.00e+0 - 1.73e-8	436.64 - 989.23	2.6 - 24.7	0.110576	0.0216146
678	HexNAc(3)Hex(1)	R.AGCLIGAEHVNNSYECDIPIGAGICASYQTQtNSPR.R	1.9072e-10	624.341	29.6927	0.0285384	0.00647825
678	HexNAc(3)Hex(1)Fuc(1)NeuAc(1)	R.AGCLIGAEHVNNSYECDIPIGAGICASYQTQtNSPR.R	1.14e-10 - 9.51e-9	484.57 - 642.26	4.1 - 17.1	0.0382212	0.0138527

## Sheet: S5
Supplemental Table S5. Antigenicity of SARS-CoV-2 S1 protein. NetCTL-1.2 predictions using MHC supertype A1. Threshold 0.750000 1
Residue number	Peptide sequence	Prediction score	Identified MHC ligands
30	NSFTRGVYY	1.6915	<-E
50	STQDLFLPF	1.0468	<-E
83	VLPFNDGVY	0.7675	<-E
136	CNDPFLGVY	1.3355	<-E
152	WMESEFRVY	1.9232	<-E
160	YSSANNCTF	1.9531	<-E
162	SANNCTFEY	1.8739	<-E
192	FVFKNIDGY	0.7837	<-E
196	NIDGYFKIY	1.9606	<-E
258	WTAGAAAYY	3.1128	<-E
261	GAAAYYVGY	1.2194	<-E
285	ITDAVDCAL	1.168	<-E
296	LSETKCTLK	0.7879	<-E
343	NATRFASVY	1.1138	<-E
357	RISNCVADY	1.2032	<-E
361	CVADYSVLY	2.5759	<-E
370	NSASFSTFK	0.8165	<-E
372	ASFSTFKCY	0.8085	<-E
392	FTNVYADSF	1.3208	<-E
445	VGGNYNYLY	0.7698	<-E
465	ERDISTEIY	1.1687	<-E
604	TSNQVAVLY	3.0758	<-E
612	YQDVNCTEV	0.7502	<-E
628	QLTPTWRVY	0.7887	<-E
652	GAEHVNNSY	1.996	<-E
687	VASQSIIAY	1.7978	<-E
733	KTSVDCTMY	2.3795	<-E
746	STECSNLLL	2.3492	<-E
748	ECSNLLLQY	0.8171	<-E
815	RSFIEDLLF	0.8441	<-E
865	LTDEMIAQY	3.6616	<-E
880	GTITSGWTF	0.9433	<-E
1039	RVDFCGKGY	1.1403	<-E
1095	FVSNGTHWF	0.7622	<-E
1096	VSNGTHWFV	0.9574	<-E
1237	MTSCCSCLK	1.0963	<-E
1264	VLKGVKLHY	0.8253	<-E

## Sheet: S6
Supplemental Table S6. N-glycopeptides of Spike protein in WA1 strain.
N-glycosite	Glycans	Sequence	PEP 2D	Score	Delta Mod. Score	Normalized Relative abundance from triplicates (%)	STD
61	HexNAc(2)Hex(7)	F.FSnVTWF.H	0.000368841	250.902	250.902	0.361695	0.0469174
61	HexNAc(2)Hex(8)	F.FSnVTWF.H	1.35e-4 - 2.07e-1	30.00 - 306.55	27.0 - 306.5	0.504547	0.0358313
61	HexNAc(2)Hex(9)	F.FSnVTWF.H	1.23e-4 - 2.18e-1	106.15 - 303.86	106.2 - 303.9	0.133758	0.0141421
74	HexNAc(2)Hex(6)	F.HAIHVSGTnGTKRF.D	3.62458e-05	329.277	329.277	0.346702	0.099567
74	HexNAc(2)Hex(7)	F.HAIHVSGTnGTKRFDNPVLPFNDGVY.F	1.29e-6 - 9.41e-5	287.89 - 529.78	287.9 - 529.8	0.281052	0
74	HexNAc(2)Hex(8)	F.HAIHVSGTnGTKRF.D	0.00750312	349.181	349.181	0.372246	0.0800151
122	HexNAc(2)Hex(5)	K.TQSLLIVNnATNVVIK.V	1.1378e-12	802.849	802.849	0.0818491	0.015382
122	HexNAc(2)Hex(6)	K.TQSLLIVNnATNVVIK.V	1.00e-16 - 4.00e-16	928.02 - 968.98	928.0 - 969.0	0.166763	0.00567105
122	HexNAc(2)Hex(7)	K.TQSLLIVNnATNVVIK.V	1.10e-10 - 2.81e-9	828.60 - 878.62	828.6 - 878.6	0.21297	0.0307739
122	HexNAc(2)Hex(8)	K.TQSLLIVNnATNVVIK.V	1.10e-10 - 2.43e-2	250.72 - 870.24	250.7 - 870.2	0.272885	0.00669759
122	HexNAc(2)Hex(9)	K.TQSLLIVNnATNVVIK.V	1.60e-8 - 4.13e-5	304.85 - 649.04	304.8 - 649.0	0.0729623	0.00191128
122	HexNAc(3)Hex(3)Fuc(1)	K.TQSLLIVNnATNVVIK.V	1.38774e-06	493.462	493.462	0.0109854	0.000559189
122	HexNAc(3)Hex(4)	K.TQSLLIVNnATNVVIK.V	1.53429e-06	516.964	516.964	0.0104108	0.0024469
122	HexNAc(3)Hex(4)Fuc(1)	K.TQSLLIVNnATNVVIK.V	1.60e-8 - 5.23e-3	239.67 - 624.25	239.7 - 624.2	0.0076144	0.0017666
122	HexNAc(3)Hex(5)	K.TQSLLIVNnATNVVIK.V	1.65e-9 - 3.20e-2	107.78 - 680.69	107.8 - 680.7	0.0269964	0.00175032
122	HexNAc(3)Hex(5)Fuc(1)	K.TQSLLIVNnATNVVIK.V	1.68431e-05	233.731	233.731	0.00669144	0.00302271
122	HexNAc(3)Hex(5)NeuAc(1)	K.TQSLLIVNnATNVVIK.V	2.26e-4 - 6.94e-1	32.57 - 226.96	20.5 - 227.0	0.00851026	0.00108222
122	HexNAc(3)Hex(6)	K.TQSLLIVNnATNVVIK.V	1.00615e-06	473.28	473.28	0.0152413	0.00124356
122	HexNAc(4)Hex(3)	K.TQSLLIVNnATNVVIK.V	1.14e-7 - 3.44e-3	228.24 - 461.48	228.2 - 461.5	0.0159311	0.00353368
122	HexNAc(4)Hex(3)Fuc(1)	K.TQSLLIVNnATNVVIK.V	1.65e-8 - 1.53e-6	506.34 - 613.78	506.3 - 613.8	0.0294479	0.00622319
122	HexNAc(4)Hex(4)	K.TQSLLIVNnATNVVIK.V	4.13223e-05	313.16	313.16	0.00859755	0.000100757
122	HexNAc(4)Hex(4)Fuc(1)	K.TQSLLIVNnATNVVIK.V	1.30e-6 - 8.67e-4	255.26 - 398.77	255.3 - 398.8	0.00833578	1.13602e-05
122	HexNAc(4)Hex(5)	K.TQSLLIVNnATNVVIK.V	1.87e-6 - 1.59e-1	108.74 - 453.00	108.7 - 453.0	0.0178369	0.00185349
122	HexNAc(4)Hex(5)Fuc(1)	K.TQSLLIVNnATNVVIK.V	0.000215825	344.128	344.128	0.0100618	0.000654555
122	HexNAc(5)Hex(3)Fuc(1)	K.TQSLLIVNnATNVVIK.V	2.73e-5 - 6.08e-4	243.58 - 339.93	243.6 - 339.9	0.015909	0.00120863
149	HexNAc(2)Hex(8)	Y.HKNnKSWMESEF.R	0.00611818	219.791	219.791	1	0
165	HexNAc(2)Hex(5)	R.VYSSANnCTFE.Y	0.00040117	470.784	405.319	0.0044669	0.0021556
165	HexNAc(2)Hex(6)	R.VYSSANnCTFE.Y	2.09783e-05	296.061	296.061	0.102085	0.000764889
165	HexNAc(2)Hex(8)	R.VYSSANnCTFE.Y	1.53e-5 - 1.52e-1	105.95 - 576.00	105.9 - 576.0	0.659427	0.01448
165	HexNAc(2)Hex(9)	R.VYSSANnCTFE.Y	1.55e-4 - 2.59e-3	349.43 - 521.04	349.4 - 521.0	0.234022	0.0169678
234	HexNAc(2)Hex(5)	R.DLPQGFSALEPLVDLPIGInITR.F	1.15e-11 - 1.18e-2	115.86 - 700.50	115.9 - 700.5	0.00947407	0.00171298
234	HexNAc(2)Hex(6)	R.DLPQGFSALEPLVDLPIGInITR.F	3.29e-9 - 4.68e-7	463.67 - 646.04	463.7 - 646.0	0.050455	0.00643454
234	HexNAc(2)Hex(7)	R.DLPQGFSALEPLVDLPIGInITR.F	3.29e-11 - 1.77e-3	212.90 - 711.89	212.9 - 711.9	0.134725	0.0070946
234	HexNAc(2)Hex(8)	D.LPIGInITR.F	0.000759143	251.471	251.471	0.592588	0.0064291
234	HexNAc(2)Hex(9)	R.DLPQGFSALEPLVDLPIGInITR.F	3.12e-6 - 5.63e-1	30.00 - 508.83	30.0 - 508.8	0.212758	0.0123423
282	HexNAc(2)Hex(6)	E.nGTITDAVDCALDPLSE.T	0.000610295	282.895	282.895	0.298591	0.123753
282	HexNAc(2)Hex(7)	E.nGTITDAVDCALDPLSE.T	0.000194878	249.924	249.924	0.434141	0.493261
282	HexNAc(2)Hex(8)	E.nGTITDAVDCALDPLSE.T	1.80e-6 - 6.36e-1	87.47 - 507.00	87.5 - 507.0	0.267268	0.0900928
331	HexNAc(2)Hex(5)	R.FPnITNLCPFGE.V	0.000205806	324.22	324.22	0.0441291	0.00173153
331	HexNAc(2)Hex(6)	R.FPnITNLCPFGE.V	1.07e-9 - 1.00e+0	30.00 - 712.98	3.5 - 713.0	0.0978712	0.00286638
331	HexNAc(2)Hex(7)	R.FPnITNLCPFGE.V	1.26e-7 - 1.43e-5	444.24 - 634.99	444.2 - 635.0	0.1726	0.00443241
331	HexNAc(2)Hex(8)	R.FPnITNLCPFGE.V	1.22e-7 - 5.63e-1	30.00 - 631.55	7.6 - 631.5	0.268485	0.00762391
331	HexNAc(2)Hex(9)	R.FPnITNLCPFGE.V	1.08e-6 - 7.26e-6	429.08 - 547.02	372.6 - 492.0	0.0887455	0.00189699
331	HexNAc(3)Hex(5)Fuc(1)	R.FPnITNLCPFGE.V	0.00176037	330.43	330.43	0.0053991	0.000279142
331	HexNAc(4)Hex(3)Fuc(1)	R.FPnITNLCPFGE.V	0.000101839	290.897	290.897	0.0425828	0.0112185
331	HexNAc(4)Hex(4)Fuc(1)	R.FPnITNLCPFGE.V	0.000100447	323.928	323.928	0.0148333	0.00061787
331	HexNAc(4)Hex(5)Fuc(1)	R.FPnITNLCPFGE.V	1.62e-6 - 9.47e-1	59.89 - 532.22	59.9 - 532.2	0.0455414	0.00388617
331	HexNAc(4)Hex(5)Fuc(1)NeuAc(1)	R.FPnITNLCPFGE.V	2.34e-5 - 3.16e-2	109.19 - 371.08	109.2 - 371.1	0.0267289	0.00359354
331	HexNAc(5)Hex(3)Fuc(1)	R.FPnITNLCPFGE.V	2.05e-3 - 1.62e-1	123.27 - 233.26	123.3 - 233.3	0.0681174	0.0016151
331	HexNAc(5)Hex(4)Fuc(1)	R.FPnITNLCPFGE.V	0.00462228	240.019	240.019	0.0224749	0.00189479
331	HexNAc(5)Hex(5)Fuc(1)	R.FPnITNLCPFGE.V	0.00990085	170.445	170.445	0.0321595	0.00237129
331	HexNAc(5)Hex(6)Fuc(1)NeuAc(1)	R.FPnITNLCPFGE.V	0.000293922	275.223	275.223	0.0152324	0.00163661
331	HexNAc(6)Hex(3)Fuc(1)	R.FPnITNLCPFGE.V	1.28e-5 - 3.08e-2	222.96 - 542.75	223.0 - 542.8	0.0550996	0.00184498
343	HexNAc(2)Hex(8)	E.VFnATR.F	8.67e-3 - 2.38e-2	135.73 - 175.28	135.7 - 175.3	0.0185672	0.00760003
343	HexNAc(2)Hex(9)	E.VFnATR.F	6.90e-3 - 5.66e-1	30.00 - 316.93	29.4 - 316.9	0.00844093	0.00365815
343	HexNAc(3)Hex(3)Fuc(1)	E.VFnATR.F	2.13e-4 - 1.62e-2	225.69 - 341.30	225.7 - 341.3	0.186667	0.0496614
343	HexNAc(3)Hex(4)Fuc(1)	E.VFnATR.F	1.08e-4 - 2.36e-2	152.54 - 390.15	152.5 - 390.1	0.0616003	0.00018717
343	HexNAc(4)Hex(3)Fuc(1)	E.VFnATR.F	2.77e-5 - 2.27e-2	159.49 - 264.63	159.5 - 264.6	0.724725	0.157015
657	HexNAc(2)Hex(5)	R.AGCLIGAEHVnNSYE.C	1.54369e-10	652.104	652.104	0.408516	0.0599201
657	HexNAc(2)Hex(6)	R.AGCLIGAEHVnNSYE.C	1.73e-3 - 1.93e-2	301.95 - 373.51	293.0 - 365.5	0.156745	0.0470428
657	HexNAc(2)Hex(7)	R.AGCLIGAEHVnNSYE.C	1.82242e-07	572.106	572.106	0.196148	0.0350363
657	HexNAc(2)Hex(8)	R.AGCLIGAEHVnNSYE.C	6.061e-07	556.782	533.78	0.0743816	0.072419
657	HexNAc(2)Hex(9)	R.AGCLIGAEHVnNSYE.C	0.00349437	331.712	314.383	0.0401569	0.00660193
657	HexNAc(4)Hex(3)Fuc(1)	R.AGCLIGAEHVnNSYE.C	1.03041e-08	594.344	594.344	0.0703993	0.0462779
657	HexNAc(4)Hex(5)Fuc(1)	R.AGCLIGAEHVnNSYE.C	2.16e-4 - 6.46e-4	172.32 - 291.51	172.3 - 261.1	0.0417171	0.00264521
657	HexNAc(5)Hex(3)Fuc(1)	R.AGCLIGAEHVnNSYE.C	7.96159e-07	488.287	472.939	0.0119362	0.00461842
801	HexNAc(2)Hex(5)	D.FGGFnFSQILPDPSKPSK.R	8.45e-7 - 5.96e-3	282.07 - 515.51	278.5 - 515.5	0.073597	0.0241576
801	HexNAc(2)Hex(6)	D.FGGFnFSQILPDPSKPSK.R	1.13732e-07	440.392	440.392	0.137588	0.0282419
801	HexNAc(2)Hex(7)	D.FGGFnFSQILPDPSKPSKR.S	0.000106298	298.266	298.266	0.237156	0.0592841
801	HexNAc(2)Hex(8)	D.FGGFnFSQILPDPSKPSK.R	1.67035e-07	479.458	479.458	0.288895	0.0532973
801	HexNAc(2)Hex(9)	D.FGGFnFSQILPDPSKPSKR.S	1.03e-4 - 3.05e-2	189.42 - 436.87	189.4 - 436.9	0.205298	0.179849
801	HexNAc(3)Hex(4)	D.FGGFnFSQILPDPSKPSKR.S	1.85e-7 - 3.01e-7	409.05 - 531.63	409.1 - 531.6	0.00536895	0.000562826
801	HexNAc(3)Hex(5)	D.FGGFnFSQILPDPSKPSKR.S	3.02e-8 - 1.38e-4	369.31 - 567.07	339.6 - 509.9	0.0189422	0.00415011
801	HexNAc(3)Hex(6)	D.FGGFnFSQILPDPSKPSKR.S	1.11e-7 - 7.98e-7	546.13 - 598.98	468.0 - 599.0	0.0130898	0.00325928
801	HexNAc(4)Hex(3)	D.FGGFnFSQILPDPSKPSKR.S	3.19e-7 - 8.65e-6	375.35 - 499.30	375.3 - 499.3	0.00810677	0.00326832
801	HexNAc(4)Hex(3)Fuc(1)	D.FGGFnFSQILPDPSKPSKR.S	0.000168956	307.658	307.658	0.00435197	0.00158996
801	HexNAc(5)Hex(3)	D.FGGFnFSQILPDPSKPSKR.S	0.00582084	196.553	196.553	0.007607	0.000478116
1074	HexNAc(2)Hex(10)	E.KnFTTAPAICHDGK.A	0.0026809	277.692	277.692	0.00441473	0.000495467
1074	HexNAc(2)Hex(4)	E.KnFTTAPAICHDGK.A	1.51e-9 - 1.01e-7	538.99 - 610.79	539.0 - 610.8	0.0477814	0.0109135
1074	HexNAc(2)Hex(5)	E.KnFTTAPAICHDGK.A	0.00112917	360.073	360.073	0.101742	0.0022791
1074	HexNAc(2)Hex(6)	E.KnFTTAPAICHDGK.A	0.00311407	382.813	382.813	0.146031	0.00562676
1074	HexNAc(2)Hex(7)	E.KnFTTAPAICHDGK.A	1.00e-3 - 5.16e-1	119.15 - 478.11	119.1 - 478.1	0.139876	0.00596394
1074	HexNAc(2)Hex(8)	E.KnFTTAPAICHD.G	0.000118339	309.76	309.76	0.183439	0.00910781
1074	HexNAc(2)Hex(9)	E.KnFTTAPAICHDGK.A	1.22e-5 - 2.49e-1	54.94 - 491.60	54.9 - 491.6	0.0463912	0.00566748
1074	HexNAc(3)Hex(3)	E.KnFTTAPAICHDGK.A	6.08008e-07	418.719	418.719	0.0026479	0.000538998
1074	HexNAc(3)Hex(3)Fuc(1)	E.KnFTTAPAICHDGK.A	1.50e-3 - 2.96e-2	220.39 - 334.31	203.0 - 303.8	0.022948	0.00213949
1074	HexNAc(3)Hex(4)	E.KnFTTAPAICHDGK.A	0.000243018	374.132	374.132	0.0101229	0.00441076
1074	HexNAc(3)Hex(5)	E.KnFTTAPAICHDGK.A	0.000323491	341.465	341.465	0.0221932	0.00365941
1074	HexNAc(3)Hex(5)Fuc(1)	E.KnFTTAPAICHDGK.A	0.000797106	249.461	213.166	0.00939179	0.00108626
1074	HexNAc(3)Hex(6)	E.KnFTTAPAICHDGK.A	1.24e-3 - 2.57e-1	126.87 - 349.17	126.9 - 349.2	0.0263443	0.0152122
1074	HexNAc(4)Hex(3)	E.KnFTTAPAICHDGK.A	1.07e-5 - 2.34e-2	122.52 - 445.57	122.5 - 440.5	0.0127895	0.00268588
1074	HexNAc(4)Hex(3)Fuc(1)	E.KnFTTAPAICHDGK.A	1.28e-5 - 9.28e-1	30.00 - 416.62	30.0 - 416.6	0.0206981	0.0100451
1074	HexNAc(4)Hex(4)Fuc(1)	E.KnFTTAPAICHDGK.A	0.00058892	352.839	327.189	0.00506056	0.000788737
1074	HexNAc(4)Hex(5)	E.KnFTTAPAICHDGK.A	1.12e-6 - 6.68e-1	80.59 - 383.17	80.6 - 383.2	0.107482	0.0190074
1074	HexNAc(4)Hex(5)Fuc(1)	E.KnFTTAPAICHDGK.A	2.56e-6 - 2.68e-3	231.59 - 447.33	231.6 - 447.3	0.0164189	0.00369089
1074	HexNAc(5)Hex(3)Fuc(1)	E.KnFTTAPAICHDGK.A	1.48e-7 - 2.06e-1	127.30 - 530.29	127.3 - 530.3	0.0150831	0.0131187
1074	HexNAc(5)Hex(6)Fuc(1)	E.KnFTTAPAICHDGK.A	0.00546995	214.745	214.745	0.00864544	0.00679718
1074	HexNAc(6)Hex(3)Fuc(1)	E.KnFTTAPAICHDGK.A	0.000372222	295.867	295.867	0.00586575	0.00105977
1074	HexNAc(6)Hex(7)	E.KnFTTAPAICHDGK.A	0.00321884	321.655	321.655	0.0301014	0.017405
1074	HexNAc(2)Hex(3)	E.KnFTTAPAICHDGK.A	4.01412e-06	513.975	513.975	0.0145323	0.00435179
1098	HexNAc(2)Hex(10)	R.EGVFVSnGTHWFVTQR.N	2.01867e-06	391.137	364.169	0.00459265	0.000879016
1098	HexNAc(2)Hex(5)	E.GVFVSnGTHWFVTQR.N	1.64e-7 - 3.82e-7	444.16 - 541.06	444.2 - 541.1	0.0445069	0.00718915
1098	HexNAc(2)Hex(6)	E.GVFVSnGTHWFVTQR.N	1.71e-4 - 6.73e-1	37.25 - 300.40	37.2 - 300.4	0.0791504	0.0019796
1098	HexNAc(2)Hex(7)	E.GVFVSnGTHWFVTQR.N	1.16e-9 - 3.24e-7	514.24 - 684.89	514.2 - 680.7	0.191297	0.00177197
1098	HexNAc(2)Hex(8)	E.GVFVSnGTHWFVTQR.N	0.00192435	278.614	278.614	0.229782	0.0242005
1098	HexNAc(2)Hex(9)	E.GVFVSnGTHWFVTQR.N	1.33e-5 - 5.71e-1	30.00 - 245.98	30.0 - 246.0	0.117283	0.00637023
1098	HexNAc(3)Hex(5)	E.GVFVSnGTHWFVTQR.N	8.45914e-06	415.605	411.557	0.0349165	0.00814116
1098	HexNAc(3)Hex(6)	E.GVFVSnGTHWFVTQR.N	1.22753e-06	364.95	364.95	0.0505488	0.005212
1098	HexNAc(3)Hex(6)NeuAc(1)	E.GVFVSnGTHWFVTQR.N	1.04e-3 - 3.97e-3	202.25 - 242.68	196.5 - 201.2	0.0229396	0.00521571
1098	HexNAc(4)Hex(3)	R.EGVFVSnGTHWFVTQR.N	1.3263e-06	415.499	415.499	0.0118253	0.00203654
1098	HexNAc(4)Hex(3)Fuc(1)	R.EGVFVSnGTHWFVTQR.N	6.06e-5 - 3.16e-4	266.11 - 267.87	247.9 - 266.1	0.0127155	0.00337506
1098	HexNAc(4)Hex(5)	E.GVFVSnGTHWFVTQR.N	1.07e-4 - 5.26e-3	215.61 - 383.87	215.6 - 383.9	0.0151646	0.0033952
1098	HexNAc(5)Hex(3)	E.GVFVSnGTHWFVTQR.N	1.37e-4 - 2.90e-4	325.96 - 336.12	326.0 - 336.1	0.0355963	0.00883817
1098	HexNAc(5)Hex(3)Fuc(1)	E.GVFVSnGTHWFVTQR.N	1.33e-3 - 5.62e-1	94.72 - 260.82	94.7 - 260.8	0.0307335	0.00644526
1098	HexNAc(5)Hex(4)	R.EGVFVSnGTHWFVTQR.N	0.00122029	227.796	227.796	0.00672605	0.000894286
1098	HexNAc(5)Hex(5)	R.EGVFVSnGTHWFVTQR.N	0.000556898	270.818	138.708	0.00574168	0.000142594
1098	HexNAc(5)Hex(6)	E.GVFVSnGTHWFVTQR.N	0.00982814	150.54 - 168.48	150.5 - 168.5	0.0270101	0.00347091
1098	HexNAc(5)Hex(6)Fuc(1)	R.EGVFVSnGTHWFVTQR.N	0.00100799	345.853	152.987	0.00497177	0.000371643
1098	HexNAc(6)Hex(3)	E.GVFVSnGTHWFVTQR.N	2.68e-7 - 4.56e-1	33.76 - 423.53	33.8 - 423.5	0.0546101	0.0313588
1098	HexNAc(6)Hex(3)Fuc(1)	E.GVFVSnGTHWFVTQR.N	5.34e-5 - 2.06e-4	240.85 - 268.41	240.8 - 268.4	0.019888	0.00829856
1134	HexNAc(2)Hex(7)	D.NTFVSGNCDVVIGIVnNTVYDPLQPE.L	0.00342061	363.408	363.408	0.215988	0.133738
1134	HexNAc(2)Hex(8)	D.NTFVSGNCDVVIGIVnNTVYDPLQPE.L	1.57e-4 - 2.11e-2	243.47 - 388.44	243.5 - 388.4	0.524365	0.0797827
1134	HexNAc(2)Hex(9)	R.NFYEPQIITTDNTFVSGNCDVVIGIVnNTVYDPLQPE.L	2.61e-4 - 4.72e-4	312.41 - 363.10	312.4 - 363.1	0.165622	0.0281448
1134	HexNAc(5)Hex(6)Fuc(1)	R.NFYEPQIITTDNTFVSGNCDVVIGIVnNTVYDPLQPE.L	8.25e-3 - 5.64e-1	91.84 - 228.95	70.9 - 91.1	0.0940249	0.0135542

## Sheet: S7
Supplemental Table S7. N-glycopeptides of Spike protein in D614G variant.
NGlycan	Glycans	Sequence	PEP 2D	Score	Delta Mod. Score	Normalized relative abundance from triplicates	STD
61	HexNAc(2)Hex(6)	F.FSnVTWF.H	1.71e-3 - 1.74e-2	203.75 - 316.44	203.8 - 316.4	0.402075	0.561283
61	HexNAc(2)Hex(8)	F.FSnVTW.F	6.42163e-05	261.952	173.205	0.43876	0.120009
61	HexNAc(2)Hex(9)	F.FSnVTWF.H	9.28575e-06	323.307	323.307	0.159164	0.0258144
74	HexNAc(2)Hex(6)	F.HAIHVSGTnGTKRFDNPVLPFNDGVY.F	1.05e-5 - 4.46e-1	53.56 - 473.71	53.6 - 473.7	0.065345	0.00636396
74	HexNAc(2)Hex(7)	F.HAIHVSGTnGTKRFDNPVLPFNDGVY.F	0.00339366	339.933	339.933	0.236403	0.0501431
74	HexNAc(2)Hex(8)	F.HAIHVSGTnGTKRFDNPVLPF.N	0.00383407	280.151	279.005	0.569323	0.0701498
74	HexNAc(2)Hex(9)	F.HAIHVSGTnGTKRFDNPVLPFNDGVY.F	1.12e-5 - 4.94e-1	97.88 - 381.48	97.9 - 381.5	0.128929	0.0309858
122	HexNAc(2)Hex(4)	K.TQSLLIVNnATNVVIK.V	1.00456e-06	560.061	560.061	0.00318756	0.000472655
122	HexNAc(2)Hex(5)	K.TQSLLIVNnATNVVIK.V	1.03e-13 - 1.03e-11	829.55 - 922.93	829.6 - 922.9	0.0381934	0.00132051
122	HexNAc(2)Hex(6)	K.TQSLLIVNnATNVVIK.V	2.00e-13 - 7.34e-13	860.14 - 933.73	860.1 - 933.7	0.0917855	0.0105873
122	HexNAc(2)Hex(7)	K.TQSLLIVNnATNVVIK.V	1.00e-13 - 5.41e-1	38.54 - 903.89	38.5 - 903.9	0.309034	0.00524294
122	HexNAc(2)Hex(8)	K.TQSLLIVNnATNVVIK.V	1.23e-7 - 3.35e-2	107.98 - 660.68	108.0 - 660.7	0.299289	0.00329743
122	HexNAc(2)Hex(9)	K.TQSLLIVNnATNVVIK.V	1.00e-10 - 3.24e-1	122.67 - 780.39	122.7 - 780.4	0.117899	0.00359913
122	HexNAc(3)Hex(3)	K.TQSLLIVNnATNVVIK.V	2.74269e-06	540.161	540.161	0.00357725	4.57251e-05
122	HexNAc(3)Hex(4)	K.TQSLLIVNnATNVVIK.V	2.49703e-05	466.909	466.909	0.00596635	0.000560091
122	HexNAc(3)Hex(4)Fuc(1)	K.TQSLLIVNnATNVVIK.V	7.34137e-07	597.275	597.275	0.00325569	0.000672022
122	HexNAc(3)Hex(5)	K.TQSLLIVNnATNVVIK.V	1.00e-8 - 5.38e-1	64.03 - 654.95	64.0 - 655.0	0.0203532	0.00286996
122	HexNAc(3)Hex(5)NeuAc(1)	K.TQSLLIVNnATNVVIK.V	1.13e-3 - 4.90e-1	42.72 - 216.66	42.7 - 216.7	0.00837134	0.000671977
122	HexNAc(3)Hex(6)	K.TQSLLIVNnATNVVIK.V	1.56e-8 - 5.12e-1	125.57 - 674.56	125.6 - 674.6	0.0224378	0.00296898
122	HexNAc(3)Hex(6)NeuAc(1)	K.TQSLLIVNnATNVVIK.V	1.81e-5 - 5.24e-1	30.00 - 460.99	30.0 - 461.0	0.00974162	0.000569528
122	HexNAc(4)Hex(3)	K.TQSLLIVNnATNVVIK.V	1.00e-7 - 5.09e-1	83.54 - 610.50	83.5 - 610.5	0.00820807	0.00143716
122	HexNAc(4)Hex(3)Fuc(1)	K.TQSLLIVNnATNVVIK.V	1.03e-6 - 5.51e-1	47.89 - 597.48	47.9 - 597.5	0.00992364	0.000847342
122	HexNAc(4)Hex(4)	K.TQSLLIVNnATNVVIK.V	4.22767e-05	379.298	379.298	0.00566872	0.00265332
122	HexNAc(4)Hex(5)	K.TQSLLIVNnATNVVIK.V	0.00191304	204.826	204.826	0.0150812	0.000423223
122	HexNAc(4)Hex(5)Fuc(1)	K.TQSLLIVNnATNVVIK.V	3.90e-4 - 3.35e-1	99.52 - 331.47	99.5 - 331.5	0.00697617	0.000401725
122	HexNAc(4)Hex(5)NeuAc(1)	K.TQSLLIVNnATNVVIK.V	3.54e-9 - 5.45e-1	52.17 - 653.92	52.2 - 653.9	0.00795108	0.000614872
122	HexNAc(5)Hex(3)	K.TQSLLIVNnATNVVIK.V	1.69e-5 - 2.54e-4	315.65 - 386.09	315.6 - 386.1	0.00429782	0.000566295
122	HexNAc(5)Hex(3)Fuc(1)	K.TQSLLIVNnATNVVIK.V	0.000706051	246.297	246.297	0.00521776	0.00094164
122	HexNAc(5)Hex(5)	K.TQSLLIVNnATNVVIK.V	0.000112659	255.898	255.898	0.00358365	0.000476898
149	HexNAc(2)Hex(5)	Y.HKNnKSWMESEF.R	0.00086195	267.165	267.165	0.0257219	0.00577752
149	HexNAc(2)Hex(6)	Y.HKNnKSWMESEF.R	1.34e-5 - 4.42e-2	117.88 - 346.86	117.9 - 346.9	0.050581	0.00830453
149	HexNAc(2)Hex(7)	Y.HKNnKSWMESEF.R	0.00158737	162.062	162.062	0.131191	0.0654644
149	HexNAc(2)Hex(8)	Y.HKNnKSWMESEF.R	1.26e-3 - 7.12e-2	152.50 - 201.94	152.5 - 201.9	0.533376	0.209184
149	HexNAc(2)Hex(9)	Y.HKNnKSWMESEF.R	1.17e-4 - 2.44e-1	40.98 - 283.18	41.0 - 283.2	0.25913	0.175655
165	HexNAc(2)Hex(5)	R.VYSSANnCTFE.Y	0.00146204	231.713	224	0.0484637	0.00501449
165	HexNAc(2)Hex(6)	R.VYSSANnCTFE.Y	1.05e-4 - 5.45e-1	51.30 - 355.45	51.3 - 355.4	0.273041	0.0364888
165	HexNAc(2)Hex(7)	R.VYSSANnCTFE.Y	1.61e-6 - 7.07e-6	464.61 - 498.55	464.6 - 498.6	0.146527	0.0271899
165	HexNAc(2)Hex(8)	R.VYSSANnCTFE.Y	1.09e-6 - 2.74e-4	324.14 - 551.13	324.1 - 551.1	0.374729	0.0377474
165	HexNAc(2)Hex(9)	R.VYSSANnCTFE.Y	0.000191521	282.425	282.425	0.157239	0.0777785
234	HexNAc(2)Hex(5)	R.DLPQGFSALEPLVDLPIGInITR.F	0.000408375	265.747	265.747	0.00646481	0.000200573
234	HexNAc(2)Hex(6)	R.DLPQGFSALEPLVDLPIGInITR.F	1.59e-8 - 2.68e-5	370.23 - 669.48	370.2 - 669.5	0.0160709	0.000983315
234	HexNAc(2)Hex(7)	R.DLPQGFSALEPLVDLPIGInITR.F	1.03e-7 - 5.53e-1	76.61 - 672.90	76.6 - 672.9	0.0629844	0.00101565
234	HexNAc(2)Hex(8)	D.LPIGInITR.F	2.96e-3 - 1.85e-2	142.46 - 246.54	142.5 - 246.5	0.539571	0.00625107
234	HexNAc(2)Hex(9)	D.LPIGInITR.F	0.000837977	251.709	251.709	0.374909	0.00545517
282	HexNAc(2)Hex(6)	E.nGTITDAVDCALDPLSE.T	1.41e-3 - 2.67e-1	102.96 - 260.84	103.0 - 260.8	0.171941	0.0056399
282	HexNAc(2)Hex(7)	E.nGTITDAVDCALDPLSE.T	0.000457929	349.131	349.131	0.297498	0.0234694
282	HexNAc(2)Hex(8)	E.nGTITDAVDCALDPLSE.T	0.000930964	233.18	233.18	0.46347	0.0111951
282	HexNAc(4)Hex(5)Fuc(1)	E.nGTITDAVDCALDPLSE.T	7.55e-3 - 5.07e-1	39.14 - 169.33	39.1 - 169.3	0.0670908	0.00184893
331	HexNAc(2)Hex(5)	R.FPnITNLCPFGE.V	2.73e-5 - 4.72e-4	317.93 - 480.93	317.9 - 480.9	0.0158812	0.00151846
331	HexNAc(2)Hex(6)	R.FPnITNLCPFGE.V	1.19e-7 - 5.74e-1	30.00 - 646.67	5.3 - 646.7	0.0343338	0.00399526
331	HexNAc(2)Hex(7)	R.FPnITNLCPFGE.V	1.52e-7 - 2.91e-3	175.66 - 632.51	175.7 - 632.5	0.0963186	0.00485121
331	HexNAc(2)Hex(8)	R.FPnITNLCPFGE.V	1.78e-8 - 5.50e-1	116.76 - 666.95	116.8 - 666.9	0.221865	0.00619857
331	HexNAc(2)Hex(9)	R.FPnITNLCPFGE.V	1.41e-9 - 1.03e-3	242.75 - 691.13	201.7 - 691.1	0.156072	0.0023507
331	HexNAc(3)Hex(4)Fuc(1)NeuAc(1)	R.VQPTESIVRFPnITNLCPFGE.V	3.31e-4 - 5.08e-1	30.00 - 233.23	9.3 - 233.2	0.00937116	0.00266858
331	HexNAc(3)Hex(5)	R.FPnITNLCPFGE.V	5.62e-4 - 2.70e-3	238.33 - 332.45	238.3 - 332.5	0.00510938	0.000925684
331	HexNAc(3)Hex(5)Fuc(1)	R.FPnITNLCPFGE.V	0.000370845	201.078	201.078	0.00609365	0.000389234
331	HexNAc(3)Hex(5)NeuAc(1)	R.FPnITNLCPFGE.V	4.55e-4 - 2.70e-3	203.98 - 253.07	204.0 - 253.1	0.00200176	0.000246812
331	HexNAc(3)Hex(6)	R.FPnITNLCPFGE.V	0.00473527	137.007	137.007	0.0134899	0.00282061
331	HexNAc(3)Hex(6)NeuAc(1)	R.FPnITNLCPFGE.V	1.05e-3 - 2.60e-1	105.18 - 199.21	105.2 - 199.2	0.00480769	0.000645813
331	HexNAc(4)Hex(3)Fuc(1)	R.FPnITNLCPFGE.V	1.78e-9 - 4.01e-2	150.20 - 721.84	150.2 - 721.8	0.0303103	0.00418979
331	HexNAc(4)Hex(3)Fuc(3)	R.FPnITNLCPFGE.V	2.52e-3 - 1.59e-2	245.11 - 294.10	245.1 - 294.1	0.00817755	0.000209926
331	HexNAc(4)Hex(4)Fuc(1)	R.FPnITNLCPFGE.V	0.000151253	243.778	243.778	0.0171135	0.00185316
331	HexNAc(4)Hex(5)	R.FPnITNLCPFGE.V	2.78e-3 - 1.65e-2	186.11 - 208.66	186.1 - 208.7	0.0173439	0.00165202
331	HexNAc(4)Hex(5)Fuc(1)	R.FPnITNLCPFGE.V	1.08e-4 - 7.00e-4	154.20 - 282.45	154.2 - 282.5	0.0936564	0.0135534
331	HexNAc(4)Hex(5)Fuc(1)NeuAc(1)	R.FPnITNLCPFGE.V	2.34e-5 - 5.39e-1	30.00 - 427.59	3.8 - 427.6	0.0745725	0.051699
331	HexNAc(4)Hex(5)NeuAc(1)	R.FPnITNLCPFGE.V	1.95e-3 - 5.52e-1	45.91 - 190.02	45.9 - 190.0	0.0101567	0.00156202
331	HexNAc(5)Hex(3)Fuc(1)	R.FPnITNLCPFGE.V	0.000672853	233.411	233.411	0.0342595	0.00355352
331	HexNAc(5)Hex(4)Fuc(1)	R.FPnITNLCPFGE.V	2.35e-4 - 1.04e-2	176.49 - 340.76	176.5 - 340.8	0.0183467	0.00204829
331	HexNAc(5)Hex(5)	R.FPnITNLCPFGE.V	1.40e-4 - 5.44e-1	30.00 - 274.17	30.0 - 274.2	0.0074331	0.000822011
331	HexNAc(5)Hex(5)Fuc(1)	R.FPnITNLCPFGE.V	1.65e-5 - 9.09e-3	189.24 - 542.32	189.2 - 542.3	0.0355264	0.00373888
331	HexNAc(5)Hex(6)Fuc(1)	R.FPnITNLCPFGE.V	1.05e-4 - 2.72e-1	86.14 - 340.41	86.1 - 340.4	0.0286889	0.00190915
331	HexNAc(5)Hex(6)Fuc(1)NeuAc(1)	R.FPnITNLCPFGE.V	2.54e-4 - 4.23e-2	115.92 - 284.69	115.9 - 284.7	0.0145523	0.00114209
331	HexNAc(6)Hex(3)Fuc(1)	R.FPnITNLCPFGE.V	1.05e-4 - 4.49e-2	98.94 - 349.54	98.9 - 349.5	0.0222647	0.00239745
331	HexNAc(6)Hex(6)Fuc(1)	R.FPnITNLCPFGE.V	1.95e-3 - 5.42e-1	30.00 - 184.64	30.0 - 163.5	0.0122572	0.00113176
331	HexNAc(6)Hex(7)Fuc(1)	R.FPnITNLCPFGE.V	1.87e-3 - 4.85e-1	66.62 - 205.88	66.6 - 205.9	0.0099957	0.00125487
343	HexNAc(2)Hex(4)	E.VFnATR.F	2.73e-3 - 5.64e-1	62.36 - 232.04	62.4 - 232.0	0.00649469	0.00163165
343	HexNAc(2)Hex(5)	E.VFnATR.F	2.17e-5 - 7.90e-2	77.64 - 403.88	77.6 - 403.9	0.136544	0.0181627
343	HexNAc(2)Hex(6)	E.VFnATR.F	2.70e-4 - 1.53e-1	80.12 - 312.33	80.1 - 312.3	0.139798	0.0553028
343	HexNAc(2)Hex(7)	E.VFnATR.F	1.61e-3 - 6.05e-1	30.00 - 201.81	13.4 - 201.8	0.0756222	0.0391186
343	HexNAc(2)Hex(8)	E.VFnATR.F	4.09e-3 - 1.30e-1	151.52 - 179.03	151.5 - 179.0	0.0211156	0.000303769
343	HexNAc(2)Hex(9)	E.VFnATR.F	1.06e-3 - 5.26e-1	46.49 - 227.48	46.5 - 227.5	0.0153724	0.00128073
343	HexNAc(3)Hex(3)	E.VFnATR.F	2.67e-3 - 1.37e-2	151.43 - 174.46	151.4 - 174.5	0.00914175	0.00149736
343	HexNAc(3)Hex(3)Fuc(1)	E.VFnATR.F	2.70e-4 - 1.27e-2	145.36 - 302.80	145.4 - 302.8	0.0239841	0.00427974
343	HexNAc(3)Hex(4)	E.VFnATR.F	0.00183391	235.288	235.288	0.0116172	0.000878953
343	HexNAc(3)Hex(4)Fuc(1)	E.VFnATR.F	2.92e-6 - 4.03e-3	190.11 - 416.54	190.1 - 416.5	0.029187	0.00370451
343	HexNAc(3)Hex(5)	E.VFnATR.F	1.03e-3 - 2.57e-1	139.22 - 262.98	139.2 - 263.0	0.0402625	0.00655227
343	HexNAc(3)Hex(5)Fuc(1)	E.VFnATR.F	1.42e-3 - 6.39e-1	30.00 - 287.85	17.3 - 287.9	0.0395328	0.0087267
343	HexNAc(3)Hex(6)	E.VFnATR.F	0.000967316	252.984	252.984	0.0510734	0.00530733
343	HexNAc(4)Hex(3)	E.VFnATR.F	1.83e-3 - 7.64e-3	211.38 - 237.06	211.4 - 237.1	0.0177027	0.00236197
343	HexNAc(4)Hex(3)Fuc(1)	E.VFnATR.F	1.59e-3 - 5.97e-1	30.00 - 256.46	19.9 - 256.5	0.151458	0.0167425
343	HexNAc(4)Hex(5)	E.VFnATR.F	1.27e-3 - 2.02e-1	218.04 - 252.81	218.0 - 252.8	0.0476488	0.0211081
343	HexNAc(4)Hex(5)Fuc(1)	E.VFnATR.F	1.87e-4 - 1.74e-2	109.14 - 287.48	109.1 - 287.5	0.118789	0.0188721
343	HexNAc(5)Hex(5)Fuc(1)	E.VFnATR.F	0.00224508	222.389	222.389	0.0646566	0.00567392
603	HexNAc(2)Hex(6)	F.GGVSVITPGTnTSNQVAVLY.Q	1.21602e-05	393.738	393.738	0.185151	0.202948
603	HexNAc(2)Hex(7)	F.GGVSVITPGTnTSNQVAVLY.Q	1.28e-3 - 2.52e-3	265.50 - 331.31	265.5 - 331.3	0.748761	0.177595
603	HexNAc(2)Hex(8)	F.GGVSVITPGTnTSNQVAVLY.Q	5.83e-3 - 8.10e-2	131.14 - 243.01	131.1 - 243.0	0.0660881	0.025353
616	HexNAc(2)Hex(5)	Y.QGVnCTEVPVAIHADQLTPTWRVY.S	1.58e-6 - 3.96e-5	394.63 - 528.50	394.6 - 528.5	0.0454682	0.00846308
616	HexNAc(2)Hex(6)	Y.QGVnCTEVPVAIHADQLTPTW.R	0.000204846	313.048	313.048	0.209204	0.0315819
616	HexNAc(2)Hex(7)	Y.QGVnCTEVPVAIHADQLTPTW.R	0.000147667	306.989	306.989	0.221178	0.0475582
616	HexNAc(2)Hex(8)	Y.QGVnCTEVPVAIHADQLTPTW.R	9.67e-4 - 7.48e-3	127.09 - 215.95	90.5 - 155.7	0.266172	0.0105922
616	HexNAc(2)Hex(9)	Y.QGVnCTEVPVAIHADQLTPTW.R	7.79e-4 - 4.88e-2	30.00 - 178.67	30.0 - 131.2	0.0704758	0.0544832
616	HexNAc(3)Hex(5)	Y.QGVnCTEVPVAIHADQLTPTW.R	5.13e-3 - 2.84e-2	64.56 - 141.24	64.6 - 141.2	0.0562169	0.0165532
616	HexNAc(3)Hex(6)	Y.QGVnCTEVPVAIHADQLTPTWRVY.S	1.97e-5 - 1.06e-3	260.46 - 450.55	260.5 - 450.6	0.0524026	0.0159345
616	HexNAc(4)Hex(5)	Y.QGVnCTEVPVAIHADQLTPTWRVY.S	0.000571035	343.806	343.806	0.0627826	0.012585
616	HexNAc(4)Hex(5)Fuc(1)	Y.QGVnCTEVPVAIHADQLTPTWRVY.S	0.000825254	356.973	346.414	0.0160999	0.000488785
657	HexNAc(2)Hex(5)	R.AGCLIGAEHVnNSYE.C	2.01182e-05	404.5	404.5	0.0327515	0.00391638
657	HexNAc(2)Hex(6)	R.AGCLIGAEHVnNSYE.C	1.26278e-05	468.219	468.219	0.0992999	0.00980833
657	HexNAc(2)Hex(7)	R.AGCLIGAEHVnNSYE.C	1.58e-7 - 6.34e-1	30.00 - 609.09	30.0 - 609.1	0.231052	0.0182373
657	HexNAc(2)Hex(8)	R.AGCLIGAEHVnNSYE.C	0.000542779	354.618	354.618	0.287857	0.0245983
657	HexNAc(2)Hex(9)	R.AGCLIGAEHVnNSYE.C	0.000520417	323.5	226.359	0.149052	0.0112346
657	HexNAc(4)Hex(3)Fuc(1)	R.AGCLIGAEHVnNSYE.C	1.58e-6 - 2.74e-1	120.65 - 573.83	120.6 - 573.8	0.0924505	0.00798175
657	HexNAc(4)Hex(5)Fuc(1)	R.AGCLIGAEHVnNSYE.C	1.72331e-05	401.565	401.565	0.0440741	0.0635654
657	HexNAc(4)Hex(5)Fuc(2)	R.AGCLIGAEHVnNSYE.C	0.000911892	253.488	253.488	0.0084218	0.0014954
657	HexNAc(5)Hex(3)Fuc(1)	R.AGCLIGAEHVnNSYE.C	1.26278e-05	463.889	463.889	0.0377733	0.0541363
657	HexNAc(5)Hex(6)Fuc(1)NeuAc(1)	R.AGCLIGAEHVnNSYE.C	5.24e-3 - 1.80e-2	158.30 - 220.24	43.4 - 80.6	0.0172676	0.00201334
801	HexNAc(2)Hex(10)	D.FGGFnFSQILPDPSKPSKR.S	0.00670117	169.325	169.325	0.014131	0.00112647
801	HexNAc(2)Hex(4)	K.DFGGFnFSQILPDPSKPSK.R	1.75108e-08	661.492	661.492	0.00132588	0.000193722
801	HexNAc(2)Hex(5)	D.FGGFnFSQILPDPSKPSK.R	1.82824e-06	490.047	490.047	0.0345946	0.00213525
801	HexNAc(2)Hex(6)	D.FGGFnFSQILPDPSKPSK.R	3.63e-7 - 2.54e-5	475.73 - 580.22	475.7 - 580.2	0.0905909	0.00405196
801	HexNAc(2)Hex(7)	D.FGGFnFSQILPDPSK.P	0.000978084	205.291	205.291	0.258298	0.0152125
801	HexNAc(2)Hex(8)	D.FGGFnFSQILPDPSK.P	5.95e-4 - 5.63e-1	38.35 - 206.73	38.3 - 206.7	0.356618	0.0192105
801	HexNAc(2)Hex(9)	D.FGGFnFSQILPDPSKPSK.R	5.22e-4 - 4.54e-3	215.22 - 320.59	215.2 - 320.6	0.213325	0.0403991
801	HexNAc(3)Hex(3)	K.DFGGFnFSQILPDPSKPSK.R	0.00263682	163.99	163.99	0.000815572	4.22574e-05
801	HexNAc(3)Hex(4)	K.DFGGFnFSQILPDPSKPSK.R	2.64e-3 - 1.76e-2	119.99 - 172.39	120.0 - 172.4	0.00196917	0.000531621
801	HexNAc(3)Hex(5)	D.FGGFnFSQILPDPSKPSKR.S	2.16906e-06	411.502	407.112	0.00877295	0.00247283
801	HexNAc(3)Hex(5)NeuAc(1)	K.TPPIKDFGGFnFSQILPDPSKPSK.R	0.000881285	229.398	229.398	0.000859491	7.12754e-05
801	HexNAc(3)Hex(6)	D.FGGFnFSQILPDPSKPSK.R	0.00931129	154.449	154.449	0.00918536	0.00268855
801	HexNAc(3)Hex(6)NeuAc(1)	K.DFGGFnFSQILPDPSKPSK.R	1.23e-4 - 3.28e-1	64.17 - 201.30	64.2 - 201.3	0.00403649	0.00329959
801	HexNAc(4)Hex(3)	D.FGGFnFSQILPDPSKPSKR.S	0.00237525	202.199	202.199	0.00281137	0.00230288
801	HexNAc(4)Hex(5)	K.DFGGFnFSQILPDPSKPSKR.S	0.00250695	168.25	168.25	0.00266584	0.001703
1074	HexNAc(2)Hex(10)	E.KnFTTAPAICHDGK.A	1.30e-3 - 1.42e-2	236.35 - 277.14	236.4 - 277.1	0.00536658	0.0024506
1074	HexNAc(2)Hex(4)	E.KnFTTAPAICHDGK.A	1.81065e-05	504.497	504.497	0.031377	0.000268565
1074	HexNAc(2)Hex(5)	E.KnFTTAPAICHDGK.A	1.06e-3 - 3.58e-1	51.82 - 276.20	51.8 - 276.2	0.0667149	0.000961199
1074	HexNAc(2)Hex(6)	E.KnFTTAPAICHDGK.A	1.04e-8 - 3.10e-1	137.85 - 669.24	137.9 - 669.2	0.155376	0.00108327
1074	HexNAc(2)Hex(7)	E.KnFTTAPAICHDGK.A	1.18e-8 - 1.68e-2	181.47 - 672.70	181.5 - 672.7	0.202022	0.00352675
1074	HexNAc(2)Hex(8)	E.KnFTTAPAICHDGK.A	1.04e-8 - 4.39e-1	42.47 - 695.01	42.5 - 695.0	0.301018	0.00268689
1074	HexNAc(2)Hex(9)	E.KnFTTAPAICHD.G	0.000474478	192.785	192.785	0.163763	0.00268779
1074	HexNAc(3)Hex(5)	E.KnFTTAPAICHDGK.A	0.00229342	300.363	300.363	0.0134713	0.0055377
1074	HexNAc(3)Hex(5)Fuc(1)	E.KnFTTAPAICHDGK.A	1.5278e-05	427.022	427.022	0.00491584	0.000540716
1074	HexNAc(3)Hex(6)	E.KnFTTAPAICHDGK.A	2.02e-5 - 8.86e-3	181.69 - 437.90	181.7 - 437.9	0.00785618	0.00120187
1074	HexNAc(3)Hex(6)Fuc(1)	E.KnFTTAPAICHDGK.A	0.000848199	262.244	262.244	0.00118891	1.42063e-05
1074	HexNAc(4)Hex(3)Fuc(1)	E.KnFTTAPAICHDGK.A	1.20e-4 - 2.56e-1	148.92 - 371.20	148.9 - 371.2	0.00680978	0.00163864
1074	HexNAc(4)Hex(5)	E.KnFTTAPAICHDGK.A	5.54e-3 - 5.98e-1	30.00 - 250.21	30.0 - 218.5	0.0117137	0.00623535
1074	HexNAc(4)Hex(5)Fuc(1)	E.KnFTTAPAICHDGK.A	1.30e-5 - 3.22e-1	80.10 - 405.11	80.1 - 405.1	0.00929246	0.000261684
1074	HexNAc(5)Hex(3)Fuc(1)	E.KnFTTAPAICHDGK.A	8.40e-3 - 5.08e-1	30.00 - 201.33	30.0 - 201.3	0.00329468	0.00375296
1074	HexNAc(6)Hex(3)Fuc(1)	E.KnFTTAPAICHDGK.A	1.65e-3 - 5.08e-1	30.00 - 249.97	30.0 - 250.0	0.00450331	2.8271e-05
1074	HexNAc(6)Hex(7)	E.KnFTTAPAICHDGK.A	1.04335e-08	692.48	683.19	0.00239021	0.00107347
1074	HexNAc(2)Hex(2)	E.KnFTTAPAICHDGK.A	1.09115e-05	546.904	546.904	0.00283982	0.00116709
1074	HexNAc(2)Hex(3)	E.KnFTTAPAICHDGK.A	1.68e-5 - 4.84e-1	30.00 - 441.78	30.0 - 441.8	0.00608691	0.00330055
1098	HexNAc(2)Hex(10)	E.GVFVSnGTHWFVTQR.N	8.36727e-06	404.951	404.951	0.0152988	0.0019053
1098	HexNAc(2)Hex(4)	R.EGVFVSnGTHWFVTQR.N	0.00603314	248.056	248.056	0.00168534	0.000314215
1098	HexNAc(2)Hex(5)	E.GVFVSnGTHWFVTQR.N	0.000296696	356.872	356.872	0.0259163	0.00213044
1098	HexNAc(2)Hex(6)	E.GVFVSnGTHWFVTQR.N	2.67e-5 - 4.54e-3	231.07 - 362.90	231.1 - 362.9	0.0569003	0.0110538
1098	HexNAc(2)Hex(7)	E.GVFVSnGTHWFVTQR.N	1.60e-11 - 2.75e-3	227.07 - 765.41	227.1 - 765.4	0.153705	0.0119621
1098	HexNAc(2)Hex(8)	E.GVFVSnGTHWFVTQR.N	3.60e-6 - 8.18e-6	458.41 - 536.01	458.4 - 536.0	0.236566	0.0216987
1098	HexNAc(2)Hex(9)	E.GVFVSnGTHWFVTQR.N	1.24e-6 - 6.36e-1	30.00 - 542.80	30.0 - 542.8	0.207904	0.00876885
1098	HexNAc(3)Hex(3)	R.EGVFVSnGTHWFVTQR.N	2.29451e-05	408.282	408.282	0.00459039	0.000583559
1098	HexNAc(3)Hex(5)	E.GVFVSnGTHWFVTQR.N	0.000286945	372.326	351.566	0.0215059	0.0153491
1098	HexNAc(3)Hex(5)NeuAc(1)	R.EGVFVSnGTHWFVTQR.N	0.000171984	353.925	353.925	0.00216287	0.00041734
1098	HexNAc(3)Hex(6)	E.GVFVSnGTHWFVTQR.N	0.000296195	317.635	290.136	0.0529031	0.00708326
1098	HexNAc(3)Hex(6)NeuAc(1)	E.GVFVSnGTHWFVTQR.N	3.47e-3 - 4.13e-1	47.21 - 227.58	47.2 - 195.2	0.0454483	0.00388285
1098	HexNAc(4)Hex(3)	E.GVFVSnGTHWFVTQR.N	6.43e-3 - 6.64e-1	40.98 - 231.49	41.0 - 231.5	0.00773277	0.00600219
1098	HexNAc(4)Hex(3)Fuc(1)	R.EGVFVSnGTHWFVTQR.N	3.93e-4 - 5.84e-4	271.95 - 329.67	249.4 - 284.6	0.00316292	0.000641914
1098	HexNAc(4)Hex(5)	E.GVFVSnGTHWFVTQR.N	0.000378054	311.497	268.888	0.00971059	0.00650219
1098	HexNAc(4)Hex(5)NeuAc(1)	R.EGVFVSnGTHWFVTQR.N	0.0012326	317.533	317.533	0.00360733	0.00165454
1098	HexNAc(4)Hex(6)	R.EGVFVSnGTHWFVTQR.N	8.65e-4 - 8.92e-3	266.42 - 396.45	95.5 - 171.8	0.00542935	0.000649137
1098	HexNAc(4)Hex(7)	R.EGVFVSnGTHWFVTQR.N	0.000201668	351.697	140.93	0.00358348	0.000296112
1098	HexNAc(5)Hex(3)	E.GVFVSnGTHWFVTQR.N	2.83e-3 - 2.79e-1	81.51 - 228.94	81.5 - 228.9	0.00746467	0.00792646
1098	HexNAc(5)Hex(3)Fuc(1)	E.GVFVSnGTHWFVTQR.N	3.07e-3 - 3.92e-1	105.58 - 221.77	105.6 - 221.8	0.0123478	0.00206136
1098	HexNAc(5)Hex(4)	R.EGVFVSnGTHWFVTQR.N	2.31e-3 - 4.40e-1	86.45 - 222.07	86.4 - 222.1	0.00612318	0.000634164
1098	HexNAc(5)Hex(5)	R.EGVFVSnGTHWFVTQR.N	1.01e-3 - 6.76e-3	263.68 - 337.61	104.1 - 146.4	0.00898001	0.000794078
1098	HexNAc(5)Hex(6)	E.GVFVSnGTHWFVTQR.N	1.12e-3 - 9.53e-3	132.79 - 206.45	132.8 - 206.5	0.0269429	0.000663854
1098	HexNAc(5)Hex(6)Fuc(1)	E.GVFVSnGTHWFVTQR.N	0.00179405	229.03	229.03	0.00348884	0.00349264
1098	HexNAc(5)Hex(6)NeuAc(1)	R.EGVFVSnGTHWFVTQR.N	0.000199457	373.904	122.223	0.00630164	0.000808967
1098	HexNAc(5)Hex(6)NeuAc(2)	R.EGVFVSnGTHWFVTQR.N	1.16e-3 - 2.61e-1	95.34 - 181.69	7.0 - 140.2	0.00149037	0.000263381
1098	HexNAc(6)Hex(3)	E.GVFVSnGTHWFVTQR.N	0.00416815	227.12 - 235.39	227.1 - 235.4	0.0690471	0.0488282
1134	HexNAc(2)Hex(5)	R.NFYEPQIITTDNTFVSGNCDVVIGIVnNTVYDPLQPE.L	0.00731451	168.492	47.8866	0.0370081	0.00827031
1134	HexNAc(2)Hex(6)	D.NTFVSGNCDVVIGIVnNTVYDPLQPE.L	0.00449803	257.22	257.22	0.0637169	0.00542547
1134	HexNAc(2)Hex(7)	D.NTFVSGNCDVVIGIVnNTVYDPLQPE.L	3.02e-5 - 9.44e-4	255.89 - 434.49	255.9 - 434.5	0.229727	0.0154846
1134	HexNAc(2)Hex(8)	D.NTFVSGNCDVVIGIVnNTVYDPLQPE.L	3.89e-5 - 5.47e-1	95.64 - 374.69	95.6 - 374.7	0.431577	0.0144096
1134	HexNAc(2)Hex(9)	D.NTFVSGNCDVVIGIVnNTVYDPLQPE.L	3.89e-5 - 1.17e-3	248.03 - 362.19	248.0 - 362.2	0.237971	0.0191004
1158	HexNAc(4)Hex(3)	K.nHTSPD.V	5.31e-3 - 6.06e-1	30.00 - 168.01	5.1 - 168.0	0.367755	0.634087
1158	HexNAc(9)Hex(6)	K.nHTSPD.V	8.61e-3 - 4.98e-1	107.89 - 210.77	107.9 - 210.8	0.632245	0.0730196
1194	HexNAc(5)Hex(6)Fuc(1)	K.NLnESLIDLQE.L	0.00504351	211.897	211.897	1	0

## Sheet: S8
Supplemental Table S8. The N-linked glycosylation site occupancy of Spike protein in WA1 strain.
			Site occupancy
Nglycan site	Mod. Names	Sequence	Rep1 (%)	Rep2 (%)	Rep3 (%)	Average (%)
61	Deamidated/0.9840	F.FSnVTWF.H	100	100	60.2	86.7333
122	Deamidated/0.9840	L.IVNnATNVVIKVCEF.Q	100	100	100	100
165	Deamidated/0.9840	R.VYSSANnCTFE.Y	100	100	100	100
234	Deamidated/0.9840	F.SALEPLVDLPIGInITRF.Q	100	100	100	100
282	Deamidated/0.9840	E.nGTITDAVDCALDPLSE.T	100	100	100	100
331	Deamidated/0.9840	R.FPnITNLCPFGE.V	100	100	100	100
343	Deamidated/0.9840	E.VFnATR.F	100	100	100	100
603	Deamidated/0.9840	F.GGVSVITPGTnTSNQVAVL.Y	100	100	100	100
616	Deamidated/0.9840	L.YQDVnCTEVPVAIHADQLTPTW.R	100	100	100	100
657	Deamidated/0.9840	R.AGCLIGAEHVnNSYE.C	100	100	100	100
1074	Deamidated/0.9840	E.KnFTTAPAICHDGK.A	100	100	100	100
1098	Deamidated/0.9840	R.EGVFVSnGTHWFVTQR.N	100	100	100	100
1194	Deamidated/0.9840	K.NLnESLIDLQE.L	100	100	100	100

## Sheet: S9
Supplemental Table S9. The N-linked glycosylation site occupancy of Spike protein in D614G variant.
			Site occupancy
Nglycan site	Mod. Names	Sequence	Rep1 (%)	Rep2 (%)	Rep3 (%)	Average (%)
61	Deamidated/0.9840	F.FSnVTW.F	100	100	100	100
149	Deamidated/0.9840	K.NnKSWME.S	100		100	100
165	Deamidated/0.9840	R.VYSSANnCTFE.Y	100	100	100	100
234	Deamidated/0.9840	F.SALEPLVDLPIGInITRF.Q	100	100	100	100
331	Deamidated/0.9840	R.FPnITNLCPFGE.V		100	100	100
343	Deamidated/0.9840	F.nATRFASVY.A		100	100	100
603	Deamidated/0.9840	F.GGVSVITPGTnTSNQVAVL.Y	100	95.4	93.8	96.4
616	Deamidated/0.9840	Y.QGVnCTEVPVAIHADQLTPTW.R	100	100	100	100
657	Deamidated/0.9840	R.AGCLIGAEHVnNSYE.C	100	100	100	100
1074	Deamidated/0.9840	K.nFTTAPAICHDGK.A	100	100	100	100
1098	Deamidated/0.9840	F.VSnGTHW.F		100	100	100
1194	Deamidated/0.9840	K.NLnESLIDLQE.L	100	100	100	100
74	Deamidated/0.9840	F.HAIHVSGTnGTKRFDNPVLPFNDGVY.F		100
122	Deamidated/0.9840	L.IVNnATNVVIKVCEF.Q		100
282	Deamidated/0.9840	E.nGTITDAVDCALDPLSE.T		100
